# Supplementary material for: Usefulness of Xpert MTB/RIF Ultra for rapid diagnosis of extrapulmonary tuberculosis in Tunisia
Source: Sci Rep. 2024 Jan 26;14:2217. doi: 10.1038/s41598-024-52130-3 (PMC10817909; doi:10.1038/s41598-024-52130-3)
Supplement: Supplementary file 1 — Supplementary Information 1. [file 41598_2024_52130_MOESM1_ESM.xlsx]

## Sheet: Feuil1
year	sample ID	sex		Previously treated	TB form		Microscopy	Xpert Ultra	Xpert Ultra RIF resistance result	Culture	Identification
2021	229	M		No	Pleural TB	Liquid	NEGATIVE	MTB Detected	RIF resistance not detected	positive	M. tuberculosis
2021	262	M	e	No	Pleural TB	biopsy	NEGATIVE	MTB trace	RIF resistance indeterminate	NEGATIVE
20 18	3320	W		No	Lymphadenitis TB	biopsy	NEGATIVE	MTB Detected	RIF resistance not detected	positive	M. tuberculosis
20 19	5915	W		No	Lymphadenitis TB	aspirate	NEGATIVE	MTB not detected	-	NEGATIVE
2021	1576	M		No	Lymphadenitis TB	biopsy	NEGATIVE	MTB not detected	-	NEGATIVE
2018	14367	M		No	bones or joints TB	aspirate	NEGATIVE	MTB trace	RIF resistance indeterminate	NEGATIVE
20 18	4523	W		No	bones or joints TB	aspirate	NEGATIVE	MTB Detected	RIF resistance not detected	positive	M. tuberculosis
2021	4009	W		No	Lymphadenitis TB	aspirate	NEGATIVE	MTB Detected	RIF resistance not detected	NEGATIVE
2021	4858	M		No	Pleural TB	biopsy	NEGATIVE	MTB not detected	-	NEGATIVE
20 18	3742	W		No	Pleural TB	Liquid	NEGATIVE	MTB Detected	RIF resistance not detected	positive	M. tuberculosis
20 18	11829	W		No	Pleural TB	Liquid	NEGATIVE	MTB not detected	-	positive	M. tuberculosis
20 18	6252	W		No	ocular TB	aspirate	NEGATIVE	MTB not detected	-	positive	M. tuberculosis
2021	2824	W		No	Lymphadenitis TB	biopsy	Positive	MTB not detected	-	NEGATIVE
2021	8128	M		No	Pleural TB	Liquid	NEGATIVE	MTB trace	RIF resistance indeterminate	NEGATIVE
2021	4073	M		No	Pleural TB	Liquid	NEGATIVE	MTB not detected	-	NEGATIVE
2018	12773	M		No	Pleural TB	biopsy	NEGATIVE	MTB not detected	-	NEGATIVE
2019	9863	W		No	Pleural TB	biopsy	NEGATIVE	MTB not detected	-	NEGATIVE
2021	3681	M		No	Pleural TB	biopsy	NEGATIVE	MTB not detected	-	NEGATIVE
2019	9212	M	e	No	Pleural TB	biopsy	NEGATIVE	MTB not detected	-	NEGATIVE
2019	9211	M		No	Pleural TB	biopsy	NEGATIVE	MTB not detected	-	NEGATIVE
2021	5006	W		No	Pleural TB	biopsy	NEGATIVE	MTB not detected	-	NEGATIVE
2021	1066	W		No	cutaneous TB	biopsy	NEGATIVE	MTB not detected	-	NEGATIVE
2020	2063	M	e	No	Pleural TB	Liquid	NEGATIVE	MTB not detected	-	NEGATIVE
2020	2157	M		No	Pleural TB	biopsy	NEGATIVE	MTB not detected	-	NEGATIVE
2020	2088	W		No	Lymphadenitis TB	biopsy	NEGATIVE	MTB Detected	RIF resistance not detected	NEGATIVE
20 18	7525	W		No	Pleural TB	Liquid	NEGATIVE	MTB trace	RIF resistance indeterminate	positive	M. tuberculosis
2018	5178	M		No	meningitis TB	Cerebrospinal fluid	NEGATIVE	MTB not detected	-	NEGATIVE
2020	2066	M		No	Pleural TB	biopsy	NEGATIVE	MTB not detected	-	NEGATIVE
2020	1799	M	e	No	Pleural TB	biopsy	NEGATIVE	MTB not detected	-	NEGATIVE
2018	794	W		No	cutaneous TB	biopsy	NEGATIVE	MTB not detected	-	NEGATIVE
2018	9223	M		No	Pleural TB	biopsy	NEGATIVE	MTB not detected	-	NEGATIVE
2018	12299	W		No	Pleural TB	biopsy	NEGATIVE	MTB not detected	-	NEGATIVE
2021	819	W		No	Lymphadenitis TB	biopsy	NEGATIVE	MTB Detected	RIF resistance not detected	NEGATIVE
2021	921	W	e	No	Lymphadenitis TB	biopsy	NEGATIVE	MTB not detected	-	NEGATIVE
2018	1791	M		No	meningitis TB	Cerebrospinal fluid	NEGATIVE	MTB not detected	-	NEGATIVE
2020	4729	W		No	Pleural TB	biopsy	NEGATIVE	MTB Detected	RIF resistance not detected	NEGATIVE
2021	6138	W		No	Lymphadenitis TB	aspirate	NEGATIVE	MTB not detected	-	NEGATIVE
2020	7723	W		No	Pleural TB	biopsy	NEGATIVE	MTB trace	RIF resistance indeterminate	NEGATIVE
2021	261	W		No	digestive TB	biopsy	NEGATIVE	MTB not detected	-	positive	M. tuberculosis
2021	6518	M		No	Pleural TB	Liquid	Positive	MTB Detected	RIF resistance not detected	NEGATIVE
2021	914	M		No	pericardial TB	aspirate	NEGATIVE	MTB trace	RIF resistance indeterminate	NEGATIVE
2021	917	M	e	No	Pleural TB	biopsy	NEGATIVE	MTB trace	RIF resistance indeterminate	NEGATIVE
2021	4798	M		No	Lymphadenitis TB	biopsy	NEGATIVE	MTB Detected	RIF resistance not detected	NEGATIVE
2021	3738	M		No	Pleural TB	Liquid	NEGATIVE	MTB not detected	-	NEGATIVE
2021	6137	M		No	Lymphadenitis TB	biopsy	NEGATIVE	MTB not detected	-	NEGATIVE
2021	5490	M		No	peritoneal TB	Fluids	NEGATIVE	MTB not detected	-	NEGATIVE
2018	8017	W		No	Pleural TB	biopsy	NEGATIVE	MTB not detected	-	NEGATIVE
20 18	10520	W		No	Pleural TB	biopsy	NEGATIVE	MTB Detected	RIF resistance not detected	positive	M. tuberculosis
2021	7260	M		No	Pleural TB	Liquid	NEGATIVE	MTB not detected	-	NEGATIVE
2018	12489	M		No	Lymphadenitis TB	biopsy	NEGATIVE	MTB not detected	-	NEGATIVE
2018	9671	W		Yes	Lymphadenitis TB	biopsy	Positive	MTB Detected	RIF resistance not detected	NEGATIVE
2018	11790	W	e	Yes	Lymphadenitis TB	aspirate	NEGATIVE	MTB Detected	RIF resistance not detected	NEGATIVE
2018	7139	W		No	Lymphadenitis TB	biopsy	NEGATIVE	MTB Detected	RIF resistance not detected	NEGATIVE
2018	13483	W		No	Lymphadenitis TB	biopsy	NEGATIVE	MTB Detected	RIF resistance not detected	NEGATIVE
2018	8552	M		No	Pleural TB	biopsy	NEGATIVE	MTB not detected	-	NEGATIVE
2018	4911	M		No	digestive TB	biopsy	NEGATIVE	MTB not detected	-	NEGATIVE
2021	520	M		No	pericardial TB	aspirate	NEGATIVE	MTB not detected	-	NEGATIVE
2021	263	W		No	Lymphadenitis TB	biopsy	Positive	MTB Detected	RIF resistance not detected	NEGATIVE
2018	13952	M		No	bones or joints TB	biopsy	NEGATIVE	MTB not detected	-	NEGATIVE
2021	7873	M		No	bones or joints TB	biopsy	NEGATIVE	MTB not detected	-	NEGATIVE
2021	355	W		No	Pleural TB	Liquid	NEGATIVE	MTB not detected	-	NEGATIVE
2018	12773	M		No	Pleural TB	biopsy	NEGATIVE	MTB Detected	RIF Resistance detected	NEGATIVE
2021	1497	W		No	Lymphadenitis TB	biopsy	NEGATIVE	MTB Detected	RIF resistance not detected	NEGATIVE
20 18	489	M		No	Pleural TB	biopsy	Positive	MTB Detected	RIF resistance not detected	positive	M. tuberculosis
2021	2477	W		No	Pleural TB	biopsy	NEGATIVE	MTB not detected	-	NEGATIVE
2018	11912	M		No	Pleural TB	biopsy	NEGATIVE	MTB not detected	-	NEGATIVE
2021	4359	W		No	Lymphadenitis TB	aspirate	Positive	MTB Detected	RIF resistance not detected	positive	M. tuberculosis
2021	5871	W		No	Lymphadenitis TB	aspirate	NEGATIVE	MTB not detected	-	NEGATIVE
2018	13928	W		No	Lymphadenitis TB	biopsy	NEGATIVE	MTB not detected	-	NEGATIVE
2018	2759	W		No	Pleural TB	biopsy	NEGATIVE	MTB trace	RIF resistance indeterminate	NEGATIVE
2021	4876	W		No	peritoneal TB	Fluids	NEGATIVE	MTB not detected	-	NEGATIVE
20 18	5417	M		No	Pleural TB	biopsy	Positive	MTB Detected	RIF resistance not detected	positive	M. tuberculosis
2021	6398	W		No	meningitis TB	Cerebrospinal fluid	NEGATIVE	MTB Detected	RIF resistance not detected	positive	M. bovis
20 18	2383	M		No	Lymphadenitis TB	aspirate	NEGATIVE	MTB not detected	-	NEGATIVE
20 18	13813	W		No	Lymphadenitis TB	aspirate	NEGATIVE	MTB Detected	RIF resistance not detected	positive	M. bovis
2021	8392	W		No	Lymphadenitis TB	biopsy	NEGATIVE	MTB not detected	-	NEGATIVE
2018	15757	W		No	Pleural TB	biopsy	NEGATIVE	MTB not detected	-	NEGATIVE
2020	4696	W		No	Lymphadenitis TB	biopsy	NEGATIVE	MTB not detected	-	NEGATIVE
20 18	10356	M		No	cutaneous TB	biopsy	Positive	MTB Detected	RIF resistance not detected	positive	M. tuberculosis
20 17	6342	M		No	Pleural TB	Liquid	NEGATIVE	MTB trace	RIF resistance indeterminate	positive	M. tuberculosis
2020	2090	W		No	pericardial TB	biopsy	NEGATIVE	MTB not detected	-	NEGATIVE
2021	6781	M		No	Pleural TB	biopsy	NEGATIVE	MTB not detected	-	NEGATIVE
2021	5117	W		No	Lymphadenitis TB	biopsy	NEGATIVE	MTB Detected	RIF resistance not detected	NEGATIVE
2021	6903	W	e	No	Lymphadenitis TB	biopsy	NEGATIVE	MTB trace	RIF resistance indeterminate	positive	M. tuberculosis
2020	3513	M		No	Pleural TB	Liquid	NEGATIVE	MTB trace	RIF resistance indeterminate	NEGATIVE
2019	829	W		No	Pleural TB	biopsy	NEGATIVE	MTB not detected	-	NEGATIVE
2020	2388	W		No	Pleural TB	biopsy	NEGATIVE	MTB not detected	-	NEGATIVE
20 18	9985	W	e	No	Lymphadenitis TB	biopsy	NEGATIVE	MTB Detected	RIF resistance not detected	positive	M. tuberculosis
20 18	9687	W		No	Lymphadenitis TB	biopsy	NEGATIVE	MTB Detected	RIF resistance not detected	positive	M. tuberculosis
2019	499	M	e	No	Pleural TB	biopsy	NEGATIVE	MTB not detected	-	NEGATIVE
2018	15756	M		No	Pleural TB	biopsy	NEGATIVE	MTB not detected	-	NEGATIVE
2018	15305	W		No	Lymphadenitis TB	biopsy	NEGATIVE	MTB not detected	-	NEGATIVE
2021	8102	W		No	bones or joints TB	aspirate	Positive	MTB Detected	RIF resistance not detected	positive	M. tuberculosis
2020	1353	W	e	Yes	Pleural TB	Liquid	Positive	MTB Detected	RIF resistance not detected	NEGATIVE
20 18	14301	W		No	Pleural TB	Liquid	Positive	MTB Detected	RIF resistance not detected	positive	M. tuberculosis
20 18	4291	W		No	Pleural TB	biopsy	NEGATIVE	MTB Detected	RIF resistance not detected	positive	M. tuberculosis
2020	4303	W	e	Yes	Pleural TB	Liquid	NEGATIVE	MTB not detected	-	NEGATIVE
2020	4613	M		No	Pleural TB	Liquid	NEGATIVE	MTB trace	RIF resistance indeterminate	NEGATIVE
20 18	14157	W		No	Lymphadenitis TB	aspirate	NEGATIVE	MTB Detected	RIF resistance not detected	positive	M. tuberculosis
2018	7762	W		No	Pleural TB	biopsy	NEGATIVE	MTB not detected	-	NEGATIVE
2020	1657	M		No	Lymphadenitis TB	aspirate	NEGATIVE	MTB not detected	-	NEGATIVE
2018	2486	W		No	Pleural TB	Liquid	NEGATIVE	MTB not detected	-	NEGATIVE
2018	7143	M		No	digestive TB	biopsy	NEGATIVE	MTB trace	RIF resistance indeterminate	NEGATIVE
2020	6303	M		No	Pleural TB	biopsy	NEGATIVE	MTB not detected	-	NEGATIVE
2019	10754	M		No	digestive TB	biopsy	NEGATIVE	MTB not detected	-	NEGATIVE
2018	12306	W		No	Pleural TB	biopsy	NEGATIVE	MTB not detected	-	NEGATIVE
2019	7972	W		No	Pleural TB	biopsy	NEGATIVE	MTB not detected	-	NEGATIVE
2021	5917	W		No	meningitis TB	Cerebrospinal fluid	NEGATIVE	MTB not detected	-	NEGATIVE
2021	8145	W		No	Pleural TB	biopsy	NEGATIVE	MTB Detected	RIF resistance not detected	NEGATIVE
20 18	15114	M		No	Pleural TB	Liquid	NEGATIVE	MTB trace	RIF resistance indeterminate	positive	M. tuberculosis
2020	4305	M		No	Lymphadenitis TB	biopsy	NEGATIVE	MTB trace	RIF resistance indeterminate	NEGATIVE
2018	6514	W		No	hepatic TB	aspirate	NEGATIVE	MTB not detected	-	NEGATIVE
2019	11170	W		No	cutaneous TB	biopsy	NEGATIVE	MTB not detected	-	NEGATIVE
2019	11050	W	e	No	peritoneal TB	biopsy	Positive	MTB Detected	RIF resistance not detected	positive	M. tuberculosis
2019	11051	W		No	digestive TB	biopsy	NEGATIVE	MTB not detected	-	NEGATIVE
20 18	16529	W		No	Pleural TB	Liquid	NEGATIVE	MTB trace	RIF resistance indeterminate	positive	M. tuberculosis
2021	8610	W		No	Lymphadenitis TB	biopsy	NEGATIVE	MTB trace	RIF resistance indeterminate	NEGATIVE
2019	5114	M		No	Breast TB	aspirate	NEGATIVE	MTB not detected	-	NEGATIVE
2019	1072	W		No	pericardial TB	aspirate	NEGATIVE	MTB not detected	-	NEGATIVE
2020	2217	W		No	bones or joints TB	biopsy	NEGATIVE	MTB trace	RIF resistance indeterminate	NEGATIVE
2018	4845	W		No	bones or joints TB	aspirate	NEGATIVE	MTB not detected	-	NEGATIVE
2021	7874	W		No	Lymphadenitis TB	biopsy	NEGATIVE	MTB Detected	RIF resistance not detected	NEGATIVE
20 18	9898	M		No	Pleural TB	Liquid	NEGATIVE	MTB not detected	-	positive	M. tuberculosis
2021	4860	W		No	Lymphadenitis TB	biopsy	NEGATIVE	MTB not detected	-	NEGATIVE
2021	2094	M		No	Lymphadenitis TB	aspirate	NEGATIVE	MTB not detected	-	NEGATIVE
2019	9391	M		No	Pleural TB	Liquid	NEGATIVE	MTB not detected	-	NEGATIVE
2019	8141	W		No	Pleural TB	biopsy	NEGATIVE	MTB not detected	-	NEGATIVE
2021	715	W		No	Lymphadenitis TB	aspirate	NEGATIVE	MTB Detected	RIF resistance not detected	NEGATIVE
2018	14366	M		No	Pleural TB	biopsy	NEGATIVE	MTB trace	RIF resistance indeterminate	NEGATIVE
2021	2912	M		No	bones or joints TB	biopsy	NEGATIVE	MTB not detected	-	NEGATIVE
2018	12433	M		Yes	Lymphadenitis TB	biopsy	NEGATIVE	MTB Detected	RIF resistance not detected	NEGATIVE
2020	3665	W	e	No	Lymphadenitis TB	biopsy	Positive	MTB Detected	RIF resistance not detected	NEGATIVE
2020	3666	W		No	Pleural TB	biopsy	NEGATIVE	MTB Detected	RIF resistance not detected	NEGATIVE
2020	5865	W		No	Pleural TB	biopsy	NEGATIVE	MTB not detected	-	NEGATIVE
2018	4475	W		No	Pleural TB	biopsy	NEGATIVE	MTB trace	RIF resistance indeterminate	NEGATIVE
2019	9766	W		No	Pleural TB	biopsy	NEGATIVE	MTB Detected	RIF resistance not detected	NEGATIVE
2019	10753	M		No	meningitis TB	Cerebrospinal fluid	NEGATIVE	MTB Detected	RIF resistance not detected	NEGATIVE
20 18	15842	M		No	Lymphadenitis TB	biopsy	NEGATIVE	MTB Detected	RIF resistance not detected	positive	M. tuberculosis
2018	12376	W		No	Lymphadenitis TB	biopsy	NEGATIVE	MTB Detected	RIF resistance not detected	NEGATIVE
20 18	6806	W	e	No	Pleural TB	Liquid	NEGATIVE	MTB not detected	-	positive	M. tuberculosis
20 18	6808	W		No	Pleural TB	biopsy	NEGATIVE	MTB not detected	-	NEGATIVE
2021	4591	M		No	Pleural TB	biopsy	NEGATIVE	MTB not detected	-	NEGATIVE
2021	1519	W		No	Lymphadenitis TB	biopsy	NEGATIVE	MTB not detected	-	NEGATIVE
2020	393	W		No	meningitis TB	Cerebrospinal fluid	NEGATIVE	MTB not detected	-	NEGATIVE
2019	8271	W	e	No	Pleural TB	biopsy	NEGATIVE	MTB not detected	-	NEGATIVE
2019	8760	W		No	Pleural TB	biopsy	NEGATIVE	MTB not detected	-	NEGATIVE
2021	3740	M		No	Pleural TB	Liquid	NEGATIVE	MTB Detected	RIF resistance not detected	NEGATIVE
2021	3415	W		No	Lymphadenitis TB	aspirate	NEGATIVE	MTB Detected	RIF resistance not detected	positive	M. tuberculosis
2019	9268	W		No	Pleural TB	biopsy	NEGATIVE	MTB not detected	-	NEGATIVE
2021	3006	M		No	Pleural TB	Liquid	Positive	MTB trace	RIF resistance indeterminate	NEGATIVE
20 18	327	W		No	Pleural TB	biopsy	NEGATIVE	MTB not detected	-	positive	M. tuberculosis
2020	5818	M		No	Lymphadenitis TB	biopsy	NEGATIVE	MTB not detected	-	NEGATIVE
20 17	14323	M		No	Pleural TB	Liquid	NEGATIVE	MTB trace	RIF resistance indeterminate	positive	M. tuberculosis
2019	6030	W	e	No	Pleural TB	biopsy	NEGATIVE	MTB not detected	-	NEGATIVE
2019	6327	W		No	Pleural TB	biopsy	NEGATIVE	MTB not detected	-	NEGATIVE
2021	7760	W		No	Pleural TB	biopsy	NEGATIVE	MTB not detected	-	NEGATIVE
2020	4226	W	e	No	Pleural TB	Liquid	NEGATIVE	MTB not detected	-	NEGATIVE
2020	4030	W		No	Pleural TB	Liquid	NEGATIVE	MTB not detected	-	NEGATIVE
2020	4344	W		No	Lymphadenitis TB	biopsy	Positive	MTB Detected	RIF resistance not detected	NEGATIVE
20 18	3454	W		No	Lymphadenitis TB	aspirate	NEGATIVE	MTB Detected	RIF resistance not detected	positive	M. tuberculosis
2019	2432	W		No	Pleural TB	biopsy	NEGATIVE	MTB not detected	-	NEGATIVE
2018	14594	W		No	Lymphadenitis TB	biopsy	NEGATIVE	MTB Detected	RIF resistance not detected	NEGATIVE
2019	10058	M	e	No	Pleural TB	biopsy	NEGATIVE	MTB not detected	-	NEGATIVE
2019	10697	M		No	Pleural TB	biopsy	NEGATIVE	MTB trace	RIF resistance indeterminate	NEGATIVE
2019	10806	M	e	No	Pleural TB	biopsy	NEGATIVE	MTB not detected	-	NEGATIVE
2020	8060	W		No	Lymphadenitis TB	biopsy	NEGATIVE	MTB trace	RIF resistance indeterminate	NEGATIVE
2018	12339	W		No	Lymphadenitis TB	biopsy	NEGATIVE	MTB trace	RIF resistance indeterminate	NEGATIVE
2019	7973	W		No	Lymphadenitis TB	biopsy	NEGATIVE	MTB Detected	RIF resistance not detected	NEGATIVE
2019	10472	M		No	Lymphadenitis TB	aspirate	Positive	MTB Detected	RIF resistance not detected	NEGATIVE
2020	3322	M		No	meningitis TB	Cerebrospinal fluid	NEGATIVE	MTB not detected	-	NEGATIVE
2019	9266	M		No	Pleural TB	Liquid	NEGATIVE	MTB not detected	-	NEGATIVE
2021	8718	W		No	Lymphadenitis TB	biopsy	NEGATIVE	MTB not detected	-	NEGATIVE
2018	12225	M		No	Pleural TB	Liquid	NEGATIVE	MTB not detected	-	NEGATIVE
2020	2306	M		No	bones or joints TB	biopsy	NEGATIVE	MTB not detected	-	NEGATIVE
2019	6410	M	e	No	Pleural TB	Liquid	NEGATIVE	MTB trace	RIF resistance indeterminate	positive	M. tuberculosis
2019	6409	M		No	Pleural TB	Liquid	NEGATIVE	MTB trace	RIF resistance indeterminate	positive	M. tuberculosis
2018	8585	W		No	meningitis TB	Cerebrospinal fluid	NEGATIVE	MTB not detected	-	NEGATIVE
2019	4341	W		No	pericardial TB	aspirate	NEGATIVE	MTB not detected	-	NEGATIVE
2018	4296	M	e	No	Pleural TB	biopsy	NEGATIVE	MTB not detected	-	NEGATIVE
2018	9137	M	e	No	cutaneous TB	biopsy	NEGATIVE	MTB not detected	-	NEGATIVE
2018	9755	M		No	Lymphadenitis TB	biopsy	NEGATIVE	MTB not detected	-	NEGATIVE
2021	5050	W		No	Pleural TB	biopsy	NEGATIVE	MTB not detected	-	NEGATIVE
2018	10543	W		No	Lymphadenitis TB	biopsy	NEGATIVE	MTB Detected	RIF resistance not detected	NEGATIVE
2019	10009	W		No	pericardial TB	aspirate	NEGATIVE	MTB not detected	-	NEGATIVE
2021	4924	W		No	Pleural TB	biopsy	NEGATIVE	MTB not detected	-	NEGATIVE
2020	896	W		No	Lymphadenitis TB	biopsy	NEGATIVE	MTB not detected	-	NEGATIVE
2018	2154	M		No	Pleural TB	biopsy	NEGATIVE	MTB not detected	-	NEGATIVE
2021	453	W		No	Pleural TB	biopsy	NEGATIVE	MTB trace	RIF resistance indeterminate	NEGATIVE
2021	999	W	e	No	Pleural TB	biopsy	NEGATIVE	MTB trace	RIF resistance indeterminate	NEGATIVE
2021	7726	W		No	bones or joints TB	biopsy	NEGATIVE	MTB not detected	-	NEGATIVE
2021	8078	W		No	Pleural TB	biopsy	NEGATIVE	MTB not detected	-	NEGATIVE
2020	3311	M		No	Pleural TB	Liquid	NEGATIVE	MTB not detected	-	NEGATIVE
2018	3075	W		No	Pleural TB	biopsy	NEGATIVE	MTB not detected	-	NEGATIVE
2020	2716	W		Yes	Lymphadenitis TB	aspirate	Positive	MTB Detected	RIF resistance not detected	NEGATIVE
2020	2717	W	e	Yes	Lymphadenitis TB	biopsy	NEGATIVE	MTB Detected	RIF resistance not detected	NEGATIVE
20 20	3256	W		No	Pleural TB	Liquid	NEGATIVE	MTB Detected	RIF resistance not detected	positive	M. tuberculosis
2020	3668	W		No	Lymphadenitis TB	biopsy	NEGATIVE	MTB Detected	RIF resistance not detected	NEGATIVE
2020	3961	W		No	Pleural TB	biopsy	NEGATIVE	MTB trace	RIF resistance indeterminate	NEGATIVE
2020	4457	W	e	No	Pleural TB	biopsy	NEGATIVE	MTB not detected	-	NEGATIVE
2020	3317	W		No	Pleural TB	Liquid	NEGATIVE	MTB not detected	-	NEGATIVE
2020	2018	W		No	pericardial TB	aspirate	NEGATIVE	MTB not detected	-	NEGATIVE
20 18	14770	M		Yes	Lymphadenitis TB	biopsy	Positive	MTB Detected	RIF resistance not detected	positive	M. tuberculosis
2018	4784	W		No	Lymphadenitis TB	biopsy	NEGATIVE	MTB not detected	-	NEGATIVE
2020	6520	W		Yes	Lymphadenitis TB	biopsy	NEGATIVE	MTB Detected	RIF resistance not detected	NEGATIVE
2019	7936	W		No	Pleural TB	biopsy	NEGATIVE	MTB not detected	-	NEGATIVE
2019	10519	M		No	Pleural TB	Liquid	NEGATIVE	MTB not detected	-	NEGATIVE
2021	636	W		No	Lymphadenitis TB	aspirate	NEGATIVE	MTB Detected	RIF resistance not detected	NEGATIVE
2019	391	W		Yes	Pleural TB	Liquid	NEGATIVE	MTB Detected	RIF Resistance detected	NEGATIVE
2019	394	W	e	Yes	Pleural TB	biopsy	NEGATIVE	MTB trace	RIF resistance indeterminate	NEGATIVE
2019	10931	W	e	Yes	Pleural TB	biopsy	NEGATIVE	MTB not detected	-	NEGATIVE
2018	14458	W		No	Lymphadenitis TB	aspirate	NEGATIVE	MTB trace	RIF resistance indeterminate	NEGATIVE
2018	985	M		No	Pleural TB	biopsy	NEGATIVE	MTB not detected	-	NEGATIVE
2020	4182	M		No	Pleural TB	Liquid	NEGATIVE	MTB not detected	-	NEGATIVE
2020	5168	W		No	Lymphadenitis TB	biopsy	NEGATIVE	MTB not detected	-	NEGATIVE
2020	1788	M		No	Pleural TB	biopsy	NEGATIVE	MTB not detected	-	NEGATIVE
2020	4615	M		No	Pleural TB	biopsy	NEGATIVE	MTB not detected	-	NEGATIVE
2020	4973	W		No	Lymphadenitis TB	biopsy	NEGATIVE	MTB not detected	-	positive	M. tuberculosis
20 18	2071	M		No	Lymphadenitis TB	biopsy	NEGATIVE	MTB not detected	-	NEGATIVE
20 18	4343	M		No	Pleural TB	biopsy	NEGATIVE	MTB not detected	-	NEGATIVE
20 17	7746	W		No	Lymphadenitis TB	aspirate	NEGATIVE	MTB Detected	RIF resistance not detected	positive	M. bovis
20 20	4436	M		No	Pleural TB	biopsy	NEGATIVE	MTB not detected	-	NEGATIVE
20 18	1025	M		No	meningitis TB	Cerebrospinal fluid	NEGATIVE	MTB not detected	-	NEGATIVE
20 18	5370	W		No	Pleural TB	biopsy	NEGATIVE	MTB not detected	-	NEGATIVE
2019	6948	W	e	No	Pleural TB	biopsy	NEGATIVE	MTB Detected	RIF resistance not detected	NEGATIVE
2019	7088	W		No	Pleural TB	biopsy	NEGATIVE	MTB Detected	RIF resistance not detected	NEGATIVE
20 18	7188	W		No	Lymphadenitis TB	biopsy	NEGATIVE	MTB Detected	RIF resistance not detected	NEGATIVE
2020	3108	W		No	Lymphadenitis TB	biopsy	NEGATIVE	MTB Detected	RIF resistance not detected	positive	M. bovis
2019	14805	M		No	Lymphadenitis TB	aspirate	NEGATIVE	MTB not detected	-	NEGATIVE
2020	3239	W		No	pericardial TB	aspirate	NEGATIVE	MTB not detected	-	NEGATIVE
20 18	497	W		No	Lymphadenitis TB	biopsy	NEGATIVE	MTB not detected	-	NEGATIVE
20 18	9014	M		No	meningitis TB	Cerebrospinal fluid	NEGATIVE	MTB not detected	-	NEGATIVE
2019	8181	W		No	Lymphadenitis TB	aspirate	NEGATIVE	MTB not detected	-	NEGATIVE
2019	6	W		No	Pleural TB	biopsy	NEGATIVE	MTB not detected	-	NEGATIVE
2020	3484	M		No	Pleural TB	Liquid	NEGATIVE	MTB not detected	-	NEGATIVE
20 18	10626	M		Yes	Lymphadenitis TB	biopsy	NEGATIVE	MTB Detected	RIF resistance not detected	NEGATIVE
20 19	10707	W		Yes	Lymphadenitis TB	biopsy	NEGATIVE	MTB not detected	-	NEGATIVE
20 18	1590	M		No	Lymphadenitis TB	biopsy	NEGATIVE	MTB not detected	-	NEGATIVE
20 18	2939	W		No	Lymphadenitis TB	biopsy	NEGATIVE	MTB not detected	-	NEGATIVE
20 17	1781	W	e	No	Pleural TB	Liquid	Positive	MTB Detected	RIF resistance not detected	positive	M. tuberculosis
20 18	119	W		YES	Pleural TB	Liquid	Positive	MTB Detected	RIF resistance not detected	positive	M. tuberculosis
20 19	7922	M		No	Pleural TB	Liquid	Positive	MTB Detected	RIF Resistance detected	positive	M. tuberculosis
20 18	6489	W		No	Lymphadenitis TB	biopsy	NEGATIVE	MTB not detected	-	NEGATIVE
20 18	13054	W	e	No	cutaneous TB	biopsy	NEGATIVE	MTB not detected	-	NEGATIVE
20 18	13251	W		No	Lymphadenitis TB	biopsy	NEGATIVE	MTB trace	RIF resistance indeterminate	NEGATIVE
20 19	3812	W		No	bones or joints TB	biopsy	NEGATIVE	MTB not detected	-	NEGATIVE
20 19	4456	W		No	Pleural TB	biopsy	NEGATIVE	MTB not detected	-	NEGATIVE
20 20	9552	W		No	Lymphadenitis TB	biopsy	Positive	MTB Detected	RIF resistance not detected	positive	M. tuberculosis
20 20	2065	W		No	Lymphadenitis TB	biopsy	Positive	MTB Detected	RIF resistance not detected	NEGATIVE
20 18	7195	W		No	Pleural TB	biopsy	NEGATIVE	MTB not detected	-	NEGATIVE
20 18	7424	M		No	Pleural TB	biopsy	NEGATIVE	MTB not detected	-	NEGATIVE
20 19	7122	M		No	Pleural TB	Liquid	NEGATIVE	MTB not detected	-	positive	M. tuberculosis
20 19	16160	W	e	YES	Lymphadenitis TB	biopsy	NEGATIVE	MTB Detected	RIF resistance not detected	NEGATIVE
20 18	6048	W		No	Lymphadenitis TB	biopsy	NEGATIVE	MTB Detected	RIF resistance not detected	NEGATIVE
20 17	10585	M		No	Pleural TB	Liquid	NEGATIVE	MTB not detected	-	positive	M. tuberculosis
20 19	9015	W		No	Pleural TB	biopsy	NEGATIVE	MTB not detected	-	NEGATIVE
20 19	5695	M		No	Lymphadenitis TB	aspirate	Positive	MTB Detected	RIF resistance not detected	positive	M. tuberculosis
20 20	9749	M		No	Pleural TB	biopsy	NEGATIVE	MTB not detected	-	NEGATIVE
20 18	3653	W		No	Pleural TB	Liquid	NEGATIVE	MTB Detected	RIF resistance not detected	positive	M. tuberculosis
20 20	14300	M		No	Pleural TB	Liquid	NEGATIVE	MTB not detected	-	NEGATIVE
20 18	5351	W		No	Breast TB	aspirate	NEGATIVE	MTB not detected	-	NEGATIVE
20 18	11212	W		No	bones or joints TB	aspirate	NEGATIVE	MTB not detected	-	NEGATIVE
20 18	7111	W		No	Pleural TB	biopsy	NEGATIVE	MTB not detected	-	NEGATIVE
20 18	14368	W		No	cutaneous TB	biopsy	NEGATIVE	MTB not detected	-	NEGATIVE
20 19	15895	W		No	meningitis TB	Cerebrospinal fluid	NEGATIVE	MTB not detected	-	NEGATIVE
20 17	10143	W		No	Pleural TB	Liquid	NEGATIVE	MTB not detected	-	positive	M. tuberculosis
20 18	5146	M	e	No	Lymphadenitis TB	biopsy	NEGATIVE	MTB not detected	-	NEGATIVE
20 20	5144	M		No	Lymphadenitis TB	biopsy	NEGATIVE	MTB not detected	-	NEGATIVE
20 18	1973	M		No	Pleural TB	biopsy	NEGATIVE	MTB Detected	RIF resistance not detected	NEGATIVE
20 18	8112	W		No	pericardial TB	aspirate	NEGATIVE	MTB not detected	-	NEGATIVE
20 20	4022	W		No	Lymphadenitis TB	aspirate	NEGATIVE	MTB not detected	-	NEGATIVE
20 20	97	W		No	meningitis TB	Cerebrospinal fluid	NEGATIVE	MTB not detected	-	NEGATIVE
20 19	13984	W		No	Pleural TB	biopsy	NEGATIVE	MTB not detected	-	NEGATIVE
20 19	2565	M		Yes	Lymphadenitis TB	biopsy	NEGATIVE	MTB Detected	RIF resistance not detected	positive	M. tuberculosis
20 19	15306	M		No	meningitis TB	Cerebrospinal fluid	NEGATIVE	MTB not detected	-	NEGATIVE
20 20	14459	W		No	meningitis TB	Cerebrospinal fluid	NEGATIVE	MTB not detected	-	NEGATIVE
20 19	2621	M		No	meningitis TB	Cerebrospinal fluid	NEGATIVE	MTB not detected	-	NEGATIVE
20 18	10709	W		No	digestive TB	biopsy	NEGATIVE	MTB not detected	-	NEGATIVE
20 18	13334	M		No	Pleural TB	biopsy	NEGATIVE	MTB not detected	-	NEGATIVE
20 17	7262	W		No	Lymphadenitis TB	biopsy	NEGATIVE	MTB not detected	-	NEGATIVE
20 20	12953	W		No	cutaneous TB	biopsy	NEGATIVE	MTB trace	RIF resistance indeterminate	NEGATIVE
20 18	2495	W		No	Lymphadenitis TB	biopsy	NEGATIVE	MTB Detected	RIF resistance not detected	positive	M. bovis
20 20	7971	W		No	Pleural TB	biopsy	NEGATIVE	MTB not detected	-	NEGATIVE
20 20	4424	W		No	cutaneous TB	biopsy	NEGATIVE	MTB trace	RIF resistance indeterminate	NEGATIVE
20 17	6709	M		No	Lymphadenitis TB	biopsy	NEGATIVE	MTB trace	RIF resistance indeterminate	NEGATIVE
20 20	6380	W		Yes	Lymphadenitis TB	biopsy	NEGATIVE	MTB Detected	RIF resistance not detected	NEGATIVE
20 20	13921	M		No	Pleural TB	Liquid	NEGATIVE	MTB trace	RIF resistance indeterminate	positive	M. tuberculosis
20 18	9553	W	e	No	Pleural TB	biopsy	NEGATIVE	MTB not detected	-	NEGATIVE
20 19	9809	W		No	Pleural TB	biopsy	NEGATIVE	MTB not detected	-	NEGATIVE
20 18	8405	W		No	cutaneous TB	biopsy	NEGATIVE	MTB not detected	-	NEGATIVE
20 19	6641	W		No	peritoneal TB	biopsy	NEGATIVE	MTB trace	RIF resistance indeterminate	NEGATIVE
20 19	4455	W	e	No	Pleural TB	biopsy	NEGATIVE	MTB not detected	-	NEGATIVE
20 17	4965	W		No	Pleural TB	biopsy	NEGATIVE	MTB not detected	-	NEGATIVE
20 17	11596	M		No	Lymphadenitis TB	biopsy	NEGATIVE	MTB not detected	-	NEGATIVE
20 17	6816	W	e	No	Pleural TB	biopsy	NEGATIVE	MTB not detected	-	NEGATIVE
20 20	6648	W		No	Pleural TB	biopsy	NEGATIVE	MTB not detected	-	NEGATIVE
20 18	3260	M		No	peritoneal TB	biopsy	NEGATIVE	MTB Detected	RIF resistance not detected	positive	M. tuberculosis
20 18	15334	W		No	Pleural TB	Liquid	NEGATIVE	MTB Detected	RIF resistance not detected	positive	M. tuberculosis
2017	3304	M		No	Lymphadenitis TB	biopsy	NEGATIVE	MTB not detected	-	positive	M. tuberculosis
2020	1897	M		Yes	Pleural TB	Liquid	NEGATIVE	MTB not detected	-	NEGATIVE
2020	11594	M	e	Yes	cutaneous TB	biopsy	NEGATIVE	MTB not detected	-	NEGATIVE
20 18	5566	W		No	Pleural TB	biopsy	NEGATIVE	MTB not detected	-	positive	M. tuberculosis
20 20	10804	W		No	meningitis TB	Cerebrospinal fluid	NEGATIVE	MTB not detected	-	NEGATIVE
20 19	3739	M		No	pericardial TB	aspirate	NEGATIVE	MTB not detected	-	NEGATIVE
20 19	2620	W		No	Lymphadenitis TB	aspirate	NEGATIVE	MTB Detected	RIF resistance not detected	NEGATIVE
20 19	7259	W		No	pericardial TB	biopsy	NEGATIVE	MTB not detected	-	NEGATIVE
20 18	1670	W		No	meningitis TB	Cerebrospinal fluid	NEGATIVE	MTB not detected	-	NEGATIVE
20 19	13078	M		No	Lymphadenitis TB	biopsy	NEGATIVE	MTB not detected	-	NEGATIVE
20 18	11278	M		No	Pleural TB	Liquid	NEGATIVE	MTB trace	RIF resistance indeterminate	positive	M. tuberculosis
20 18	6029	M		No	Lymphadenitis TB	biopsy	NEGATIVE	MTB not detected	-	NEGATIVE
20 18	7958	M		No	digestive TB	biopsy	NEGATIVE	MTB not detected	-	NEGATIVE
20 19	7489	M		No	Lymphadenitis TB	biopsy	NEGATIVE	MTB Detected	RIF resistance not detected	NEGATIVE
20 18	8777	M		No	Lymphadenitis TB	aspirate	Positive	MTB Detected	RIF resistance not detected	positive	M. tuberculosis
20 19	7757	W		No	Lymphadenitis TB	aspirate	NEGATIVE	MTB not detected	-	NEGATIVE
20 18	11914	W		No	Lymphadenitis TB	biopsy	NEGATIVE	MTB not detected	-	NEGATIVE
20 18	6208	W		No	Lymphadenitis TB	biopsy	Positive	MTB Detected	RIF resistance not detected	NEGATIVE
20 20	7261	W		No	Pleural TB	biopsy	NEGATIVE	MTB not detected	-	NEGATIVE
20 20	7508	M		No	Pleural TB	Liquid	Positive	MTB not detected	-	NEGATIVE
20 18	5284	W		No	Pleural TB	biopsy	NEGATIVE	MTB not detected	-	NEGATIVE
20 20	4638	M		No	Pleural TB	biopsy	NEGATIVE	MTB not detected	-	NEGATIVE
20 18	1221	W		No	Lymphadenitis TB	biopsy	Positive	MTB Detected	RIF resistance not detected	positive	M. bovis
20 19	5090	W		No	Pleural TB	biopsy	NEGATIVE	MTB not detected	-	NEGATIVE
20 17	7611	W		No	Lymphadenitis TB	biopsy	NEGATIVE	MTB Detected	RIF resistance not detected	NEGATIVE
20 20	3340	W		No	Pleural TB	biopsy	NEGATIVE	MTB not detected	-	NEGATIVE
20 20	1658	M		No	Pleural TB	biopsy	NEGATIVE	MTB Detected	RIF resistance not detected	NEGATIVE
20 20	1107	M	e	No	Pleural TB	biopsy	NEGATIVE	MTB not detected	-	NEGATIVE
20 20	6498	M		No	bones or joints TB	aspirate	NEGATIVE	MTB not detected	-	NEGATIVE
20 20	4730	M		No	Lymphadenitis TB	biopsy	NEGATIVE	MTB Detected	RIF resistance not detected	NEGATIVE
20 19	9767	W		No	bones or joints TB	aspirate	NEGATIVE	MTB Detected	RIF resistance not detected	NEGATIVE
20 20	78	M		No	Pleural TB	biopsy	NEGATIVE	MTB trace	RIF resistance indeterminate	NEGATIVE
20 20	7518	M		No	Lymphadenitis TB	biopsy	NEGATIVE	MTB trace	RIF resistance indeterminate	NEGATIVE
20 18	11681	W		No	Pleural TB	biopsy	NEGATIVE	MTB not detected	-	positive	M. tuberculosis
20 19	10107	M		No	Lymphadenitis TB	biopsy	NEGATIVE	MTB not detected	-	NEGATIVE
20 18	13845	W		Yes	Lymphadenitis TB	aspirate	NEGATIVE	MTB Detected	RIF resistance not detected	NEGATIVE
20 18	1454	M		No	cutaneous TB	biopsy	NEGATIVE	MTB Detected	RIF resistance not detected	positive	M. bovis
20 19	7022	M		No	Lymphadenitis TB	biopsy	NEGATIVE	MTB trace	RIF resistance indeterminate	NEGATIVE
20 18	9089	M		No	meningitis TB	Cerebrospinal fluid	NEGATIVE	MTB not detected	-	NEGATIVE
20 18	9750	W		No	Lymphadenitis TB	aspirate	NEGATIVE	MTB Detected	RIF resistance not detected	positive	M. bovis
20 20	11608	M		No	Lymphadenitis TB	aspirate	NEGATIVE	MTB not detected	-	NEGATIVE
20 20	6466	W	e	No	Pleural TB	biopsy	NEGATIVE	MTB not detected	-	NEGATIVE
20 19	6566	W		No	Pleural TB	biopsy	NEGATIVE	MTB not detected	-	NEGATIVE
20 19	9909	W		Yes	Lymphadenitis TB	aspirate	Positive	MTB Detected	RIF resistance not detected	NEGATIVE
20 19	5544	M		No	meningitis TB	Cerebrospinal fluid	NEGATIVE	MTB not detected	-	NEGATIVE
20 18	9178	M		No	Lymphadenitis TB	biopsy	NEGATIVE	MTB not detected	-	NEGATIVE
20 18	4612	M		No	Pleural TB	Liquid	NEGATIVE	MTB not detected	-	positive	M. tuberculosis
20 18	9016	W		No	cutaneous TB	biopsy	NEGATIVE	MTB not detected	-	NEGATIVE
20 18	2940	W		No	Lymphadenitis TB	biopsy	NEGATIVE	MTB not detected	-	NEGATIVE
20 18	2684	W		No	Lymphadenitis TB	biopsy	NEGATIVE	MTB Detected	RIF resistance not detected	positive	M. bovis
20 18	490	M		No	Pleural TB	biopsy	NEGATIVE	MTB not detected	-	NEGATIVE
20 18	3896	W		No	Pleural TB	Liquid	NEGATIVE	MTB Detected	RIF resistance not detected	positive	M. tuberculosis
20 19	897	W		No	Lymphadenitis TB	aspirate	NEGATIVE	MTB Detected	RIF resistance not detected	NEGATIVE
20 19	7142	W		No	Pleural TB	biopsy	NEGATIVE	MTB not detected	-	NEGATIVE
20 18	6759	W		No	Lymphadenitis TB	biopsy	NEGATIVE	MTB Detected	RIF resistance not detected	positive	M. bovis
20 17	8590	W		No	Lymphadenitis TB	aspirate	Positive	MTB Detected	RIF resistance not detected	positive	M. tuberculosis
20 17	9598	W	e	Yes	Lymphadenitis TB	biopsy	Positive	MTB Detected	RIF resistance not detected	positive	M. tuberculosis
20 18	10106	W		No	Lymphadenitis TB	aspirate	NEGATIVE	MTB trace	RIF resistance indeterminate	positive	M. tuberculosis
20 19	5092	W		No	Lymphadenitis TB	aspirate	Positive	MTB Detected	RIF resistance not detected	NEGATIVE
20 20	2619	W		No	Lymphadenitis TB	biopsy	Positive	MTB Detected	RIF Resistance detected	NEGATIVE
20 19	13777	W		No	Lymphadenitis TB	aspirate	NEGATIVE	MTB not detected	-	NEGATIVE
20 19	3575	M		No	Lymphadenitis TB	biopsy	NEGATIVE	MTB not detected	-	NEGATIVE
20 18	14538	W		No	Pleural TB	Liquid	NEGATIVE	MTB Detected	RIF resistance not detected	positive	M. tuberculosis
20 18	326	W	é	No	Pleural TB	biopsy	NEGATIVE	MTB not detected	-	NEGATIVE
20 20	7509	M	e	YES	Lymphadenitis TB	biopsy	NEGATIVE	MTB not detected	-	NEGATIVE
20 18	7228	M	e	No	Lymphadenitis TB	aspirate	NEGATIVE	MTB trace	RIF resistance indeterminate	NEGATIVE
20 19	820	M		No	Lymphadenitis TB	biopsy	NEGATIVE	MTB trace	RIF resistance indeterminate	positive	M. tuberculosis
20 20	10952	M		No	meningitis TB	Cerebrospinal fluid	NEGATIVE	MTB not detected	-	NEGATIVE
20 19	6667	M		No	Pleural TB	Liquid	NEGATIVE	MTB not detected	-	NEGATIVE
20 19	3788	M		No	meningitis TB	Cerebrospinal fluid	NEGATIVE	MTB not detected	-	NEGATIVE
20 20	9277	W		No	Pleural TB	Liquid	NEGATIVE	MTB Detected	RIF resistance not detected	positive	M. tuberculosis
20 18	10951	W		No	Lymphadenitis TB	aspirate	NEGATIVE	MTB Detected	RIF resistance not detected	positive	M. tuberculosis
20 20	4234	W		No	Pleural TB	Liquid	NEGATIVE	MTB trace	RIF resistance indeterminate	NEGATIVE
20 20	10708	M		No	Pleural TB	Liquid	NEGATIVE	MTB not detected	-	NEGATIVE
20 18	3296	M		No	Lymphadenitis TB	biopsy	NEGATIVE	MTB Detected	RIF resistance not detected	NEGATIVE
20 18	9575	M		No	Pleural TB	Liquid	NEGATIVE	MTB Detected	RIF resistance not detected	positive	M. tuberculosis
20 18	366	M		No	Pleural TB	Liquid	NEGATIVE	MTB trace	RIF resistance indeterminate	NEGATIVE
20 18	15522	M		No	Pleural TB	biopsy	NEGATIVE	MTB not detected	-	NEGATIVE
20 18	2218	M		No	Pleural TB	Liquid	NEGATIVE	MTB not detected	-	NEGATIVE
20 19	3765	M		No	Lymphadenitis TB	biopsy	Positive	MTB Detected	RIF resistance not detected	NEGATIVE
20 19	8827	W		No	Pleural TB	biopsy	NEGATIVE	MTB not detected	-	NEGATIVE
20 19	2890	W		No	Pleural TB	biopsy	Positive	MTB Detected	RIF resistance not detected	positive	M. tuberculosis
20 18	1813	W		No	Pleural TB	Liquid	NEGATIVE	MTB Detected	RIF resistance not detected	positive	M. tuberculosis
20 18	14224	M		No	cutaneous TB	biopsy	NEGATIVE	MTB trace	RIF resistance indeterminate	NEGATIVE
20 18	2858	M		No	Pleural TB	biopsy	NEGATIVE	MTB not detected	-	NEGATIVE
20 18	4564	W		No	Lymphadenitis TB	aspirate	NEGATIVE	MTB not detected	-	NEGATIVE
20 20	8554	M		No	Lymphadenitis TB	aspirate	NEGATIVE	MTB not detected	-	NEGATIVE
20 20	7097	W		No	bones or joints TB	aspirate	NEGATIVE	MTB not detected	-	NEGATIVE
20 17	4338	M		No	Pleural TB	Liquid	NEGATIVE	MTB not detected	-	NEGATIVE
20 18	8404	W		No	Lymphadenitis TB	biopsy	NEGATIVE	MTB Detected	RIF resistance not detected	NEGATIVE
20 18	9	W		No	Lymphadenitis TB	biopsy	NEGATIVE	MTB Detected	RIF resistance not detected	positive	M. tuberculosis
20 20	4305	M		No	pericardial TB	aspirate	NEGATIVE	MTB not detected	-	NEGATIVE
20 20	7941	M		No	Pleural TB	Liquid	NEGATIVE	MTB not detected	-	NEGATIVE
20 20	3441	M		No	bones or joints TB	aspirate	NEGATIVE	MTB not detected	-	NEGATIVE
20 19	11938	M		No	Lymphadenitis TB	biopsy	NEGATIVE	MTB not detected	-	NEGATIVE
20 18	6129	M		No	pericardial TB	aspirate	NEGATIVE	MTB not detected	-	NEGATIVE
20 18	1816	W	e	No	Lymphadenitis TB	aspirate	NEGATIVE	MTB Detected	RIF resistance not detected	NEGATIVE
20 18	7760	W		No	Lymphadenitis TB	aspirate	NEGATIVE	MTB Detected	RIF resistance not detected	NEGATIVE
20 19	7196	W		No	Pleural TB	biopsy	NEGATIVE	MTB not detected	-	NEGATIVE
20 19	7959	W		No	digestive TB	biopsy	NEGATIVE	MTB not detected	-	NEGATIVE
20 18	11293	M		No	Pleural TB	Liquid	NEGATIVE	MTB not detected	-	NEGATIVE
20 18	6972	W	e	yes	Pleural TB	biopsy	NEGATIVE	MTB Detected	RIF Resistance detected	positive	M. tuberculosis
20 17	7854	W	e	No	Pleural TB	biopsy	NEGATIVE	MTB Detected	RIF Resistance detected	positive	M. tuberculosis
20 18	9145	W		yes	Pleural TB	Liquid	NEGATIVE	MTB Detected	RIF Resistance detected	positive	M. tuberculosis
20 18	6843	W	e	yes	Pleural TB	Liquid	NEGATIVE	MTB Detected	RIF Resistance detected	positive	M. tuberculosis
20 18	4548	W		No	Lymphadenitis TB	biopsy	NEGATIVE	MTB trace	RIF resistance indeterminate	NEGATIVE
20 18	11122	M		No	Pleural TB	Liquid	NEGATIVE	MTB trace	RIF resistance indeterminate	positive	M. tuberculosis
20 17	3031	M		No	Pleural TB	biopsy	Positive	MTB Detected	RIF resistance not detected	positive	M. tuberculosis
20 18	3004	W		No	meningitis TB	Cerebrospinal fluid	NEGATIVE	MTB not detected	-	NEGATIVE
20 20	14087	W		No	Pleural TB	biopsy	NEGATIVE	MTB not detected	-	NEGATIVE
20 19	11680	W		No	Pleural TB	biopsy	NEGATIVE	MTB not detected	-	NEGATIVE
20 19	15898	W		No	Lymphadenitis TB	biopsy	NEGATIVE	MTB trace	RIF resistance indeterminate	NEGATIVE
20 20	3540	M		No	Lymphadenitis TB	biopsy	NEGATIVE	MTB not detected	-	NEGATIVE
20 20	12151	W		No	meningitis TB	Cerebrospinal fluid	NEGATIVE	MTB not detected	-	NEGATIVE
20 19	15784	W	e	No	Pleural TB	biopsy	NEGATIVE	MTB not detected	-	NEGATIVE
20 20	380	W		No	Pleural TB	biopsy	NEGATIVE	MTB not detected	-	NEGATIVE
20 17	11591	M		No	Pleural TB	Liquid	NEGATIVE	MTB trace	RIF resistance indeterminate	positive	M. tuberculosis
20 19	8518	M		No	Lymphadenitis TB	aspirate	NEGATIVE	MTB not detected	-	NEGATIVE
20 20	11157	W		No	Lymphadenitis TB	biopsy	NEGATIVE	MTB not detected	-	NEGATIVE
20 19	2860	M		No	bones or joints TB	biopsy	NEGATIVE	MTB not detected	-	NEGATIVE
20 19	11458	M		No	Pleural TB	biopsy	NEGATIVE	MTB not detected	-	NEGATIVE
20 19	1547	M		No	Pleural TB	biopsy	NEGATIVE	MTB not detected	-	NEGATIVE
20 20	919	M		No	Pleural TB	biopsy	NEGATIVE	MTB trace	RIF resistance indeterminate	NEGATIVE
20 20	1354	W		No	Lymphadenitis TB	biopsy	NEGATIVE	MTB trace	RIF resistance indeterminate	NEGATIVE
20 17	8169	W		No	meningitis TB	Cerebrospinal fluid	NEGATIVE	MTB not detected	-	NEGATIVE
20 18	9294	M		No	Pleural TB	biopsy	Positive	MTB Detected	RIF resistance not detected	NEGATIVE
20 19	3487	M		No	Pleural TB	biopsy	NEGATIVE	MTB trace	RIF resistance indeterminate	NEGATIVE
20 18	3486	M	e	No	Pleural TB	Liquid	NEGATIVE	MTB not detected	-	NEGATIVE
20 19	3765	M	e	No	Pleural TB	biopsy	NEGATIVE	MTB not detected	-	NEGATIVE
20 17	6291	M		No	Pleural TB	biopsy	NEGATIVE	MTB trace	RIF resistance indeterminate	NEGATIVE
20 18	3724	M		No	Lymphadenitis TB	biopsy	NEGATIVE	MTB trace	RIF resistance indeterminate	NEGATIVE
20 18	9431	M		No	Pleural TB	biopsy	NEGATIVE	MTB trace	RIF resistance indeterminate	NEGATIVE
20 20	10801	W		No	Pleural TB	Liquid	NEGATIVE	MTB not detected	-	NEGATIVE
20 20	4516	M		No	Pleural TB	Liquid	NEGATIVE	MTB Detected	RIF resistance not detected	positive	M. tuberculosis
20 18	3140	W		No	Breast TB	biopsy	NEGATIVE	MTB not detected	-	NEGATIVE
20 19	3422	M		No	Pleural TB	Liquid	NEGATIVE	MTB Detected	RIF resistance not detected	NEGATIVE
20 18	5145	W		No	genito-urinary TB	aspirate	Positive	MTB Detected	RIF resistance not detected	positive	M. bovis
20 20	3960	W		No	Pleural TB	biopsy	NEGATIVE	MTB not detected	-	NEGATIVE
20 20	1709	W		No	Lymphadenitis TB	aspirate	NEGATIVE	MTB not detected	-	NEGATIVE
20 20	9754	M		No	Lymphadenitis TB	biopsy	NEGATIVE	MTB Detected	RIF resistance not detected	NEGATIVE
20 20	3872	W		No	Lymphadenitis TB	aspirate	Positive	MTB Detected	RIF resistance not detected	NEGATIVE
20 20	5005	M		No	Pleural TB	biopsy	NEGATIVE	MTB not detected	-	NEGATIVE
20 19	9438	W		No	Pleural TB	biopsy	NEGATIVE	MTB trace	RIF resistance indeterminate	NEGATIVE
20 18	5912	W		No	Pleural TB	Liquid	NEGATIVE	MTB not detected	-	positive	M. tuberculosis
20 19	4236	W		No	Lymphadenitis TB	biopsy	NEGATIVE	MTB trace	indeterminate	NEGATIVE
20 19	5087	W		No	Pleural TB	biopsy	NEGATIVE	MTB not detected	-	NEGATIVE
20 18	12422	W		No	Pleural TB	biopsy	NEGATIVE	MTB not detected	-	positive	M. tuberculosis
20 17	9964	M		No	Lymphadenitis TB	biopsy	Positive	MTB Detected	RIF resistance not detected	positive	M. tuberculosis
20 18	7610	M		No	Pleural TB	Liquid	NEGATIVE	MTB not detected	-	NEGATIVE
20 18	1671	W	e	No	Lymphadenitis TB	biopsy	Positive	MTB Detected	RIF resistance not detected	positive	M. tuberculosis
20 18	2333	W		No	Lymphadenitis TB	biopsy	Positive	MTB Detected	RIF resistance not detected	positive	M. tuberculosis
20 18	2849	W	e	No	genito-urinary TB	aspirate	NEGATIVE	MTB not detected	-	NEGATIVE
20 18	2909	W	e	No	genito-urinary TB	aspirate	NEGATIVE	MTB not detected	-	positive	M. tuberculosis
20 18	2942	W	e	No	genito-urinary TB	Urine	NEGATIVE	MTB not detected	-	NEGATIVE
20 18	3109	W	e	No	genito-urinary TB	aspirate	NEGATIVE	MTB trace	RIF resistance indeterminate	NEGATIVE
20 19	7591	W		No	genito-urinary TB	aspirate	NEGATIVE	MTB Detected	RIF resistance not detected	NEGATIVE
20 18	12581	W		No	Pleural TB	biopsy	NEGATIVE	MTB not detected	-	positive	M. tuberculosis
20 18	7162	W	e	No	Lymphadenitis TB	aspirate	NEGATIVE	MTB Detected	RIF resistance not detected	NEGATIVE
20 18	7163	W		No	Lymphadenitis TB	aspirate	NEGATIVE	MTB Detected	RIF resistance not detected	NEGATIVE
20 18	5976	M	e	No	Lymphadenitis TB	aspirate	NEGATIVE	MTB Detected	RIF resistance not detected	positive	M. tuberculosis
20 18	7673	M		No	Pleural TB	biopsy	NEGATIVE	MTB Detected	RIF resistance not detected	positive	M. tuberculosis
20 20	4243	W		No	Lymphadenitis TB	aspirate	NEGATIVE	MTB Detected	RIF resistance not detected	NEGATIVE
20 19	6180	W		No	Pleural TB	biopsy	NEGATIVE	MTB not detected	-	NEGATIVE
20 19	4235	M		No	Pleural TB	Liquid	NEGATIVE	MTB trace	RIF resistance indeterminate	NEGATIVE
20 20	455	W		No	peritoneal TB	Fluids	NEGATIVE	MTB not detected	-	NEGATIVE
20 19	3180	M		No	Pleural TB	biopsy	NEGATIVE	MTB not detected	-	NEGATIVE
20 18	793	W		No	Pleural TB	biopsy	NEGATIVE	MTB trace	RIF resistance indeterminate	NEGATIVE
20 18	12375	M		No	Pleural TB	biopsy	NEGATIVE	MTB not detected	-	NEGATIVE
20 18	9046	M		No	Pleural TB	biopsy	NEGATIVE	MTB trace	RIF resistance indeterminate	positive	M. tuberculosis
20 18	2794	W		No	Pleural TB	Liquid	NEGATIVE	MTB trace	RIF resistance indeterminate	positive	M. tuberculosis
20 19	6441	W	e	No	Pleural TB	biopsy	NEGATIVE	MTB not detected	-	NEGATIVE
20 19	6901	W		No	Pleural TB	biopsy	NEGATIVE	MTB not detected	-	NEGATIVE
20 18	760	W		No	Lymphadenitis TB	biopsy	NEGATIVE	MTB Detected	RIF resistance not detected	positive	M. tuberculosis
20 17	13292	M		No	Lymphadenitis TB	biopsy	Positive	MTB Detected	RIF resistance not detected	NEGATIVE
20 19	7423	M		No	peritoneal TB	Fluids	NEGATIVE	MTB trace	RIF resistance indeterminate	NEGATIVE
20 19	8827	W		No	Pleural TB	biopsy	NEGATIVE	MTB trace	RIF resistance indeterminate	NEGATIVE
20 20	4815	M	e	No	Pleural TB	Liquid	NEGATIVE	MTB not detected	-	NEGATIVE
20 18	4819	M		No	Pleural TB	biopsy	NEGATIVE	MTB not detected	-	NEGATIVE
20 20	9090	W		No	Lymphadenitis TB	aspirate	Positive	MTB Detected	RIF resistance not detected	NEGATIVE
20 20	359	M		No	meningitis TB	Cerebrospinal fluid	NEGATIVE	MTB not detected	-	NEGATIVE
20 18	6116	W		No	Lymphadenitis TB	aspirate	NEGATIVE	MTB Detected	RIF resistance not detected	positive	M. tuberculosis
20 20	4181	M		No	Pleural TB	biopsy	NEGATIVE	MTB not detected	-	NEGATIVE
20 20	8184	M		No	Pleural TB	biopsy	NEGATIVE	MTB not detected	-	NEGATIVE
20 18	72	M		No	Pleural TB	biopsy	NEGATIVE	MTB not detected	-	NEGATIVE
20 19	10376	M		No	Lymphadenitis TB	biopsy	NEGATIVE	MTB not detected	-	NEGATIVE
20 19	1198	M		No	meningitis TB	Cerebrospinal fluid	NEGATIVE	MTB not detected	-	NEGATIVE
20 18	1276	W		No	Lymphadenitis TB	biopsy	NEGATIVE	MTB Detected	RIF resistance not detected	positive	M. bovis
20 18	8219	W		No	Pleural TB	biopsy	NEGATIVE	MTB not detected	-	NEGATIVE
20 18	6108	M		No	bones or joints TB	aspirate	NEGATIVE	MTB not detected	-	NEGATIVE
20 20	3698	M		No	bones or joints TB	biopsy	NEGATIVE	MTB Detected	RIF resistance not detected	positive	M. tuberculosis
20 18	12954	M		No	Lymphadenitis TB	biopsy	NEGATIVE	MTB Detected	RIF resistance not detected	positive	M. tuberculosis
20 20	10908	M		No	Pleural TB	biopsy	NEGATIVE	MTB not detected	-	NEGATIVE
20 18	10006	W		No	Pleural TB	Liquid	NEGATIVE	MTB Detected	RIF resistance not detected	positive	M. tuberculosis
20 18	9753	M		No	Pleural TB	Liquid	NEGATIVE	MTB Detected	RIF resistance not detected	positive	M. tuberculosis
20 18	7392	M		No	Pleural TB	biopsy	NEGATIVE	MTB trace	RIF resistance indeterminate	NEGATIVE
20 20	16312	M		No	Pleural TB	Liquid	NEGATIVE	MTB not detected	-	NEGATIVE
20 19	3303	W		No	Pleural TB	biopsy	NEGATIVE	MTB trace	RIF resistance indeterminate	positive	M. tuberculosis
20 18	10067	W		No	Lymphadenitis TB	aspirate	Positive	MTB Detected	RIF resistance not detected	NEGATIVE
20 19	16380	M		No	Lymphadenitis TB	biopsy	NEGATIVE	MTB not detected	-	NEGATIVE
20 19	937	M		No	Lymphadenitis TB	aspirate	NEGATIVE	MTB not detected	-	NEGATIVE
20 17	8596	W		No	Pleural TB	biopsy	Positive	MTB Detected	RIF resistance not detected	positive	M. tuberculosis
20 17	9386	W		No	Pleural TB	biopsy	NEGATIVE	MTB not detected	-	NEGATIVE
20 20	8274	W		No	Pleural TB	biopsy	NEGATIVE	MTB not detected	-	NEGATIVE
20 18	3305	W	e	No	meningitis TB	Cerebrospinal fluid	NEGATIVE	MTB Detected	RIF resistance not detected	positive	M. tuberculosis
20 20	3542	W		Yes	meningitis TB	Cerebrospinal fluid	NEGATIVE	MTB Detected	RIF resistance not detected	positive	M. tuberculosis
2020	6097	W		No	Pleural TB	biopsy	NEGATIVE	MTB not detected	-	NEGATIVE
2019	14204	W		No	Lymphadenitis TB	biopsy	NEGATIVE	MTB not detected	-	NEGATIVE
2019	4980	M		No	pericardial TB	aspirate	NEGATIVE	MTB trace	RIF resistance indeterminate	NEGATIVE
2019	10868	M		No	ocular TB	aspirate	NEGATIVE	MTB not detected	-	NEGATIVE
2019	13954	W		No	Lymphadenitis TB	biopsy	NEGATIVE	MTB not detected	-	NEGATIVE
20 18	4339	M		No	Pleural TB	Liquid	NEGATIVE	MTB not detected	-	NEGATIVE
20 18	16313	M		No	Pleural TB	Liquid	NEGATIVE	MTB not detected	-	NEGATIVE
20 20	8803	W	e	No	Pleural TB	biopsy	NEGATIVE	MTB not detected	-	NEGATIVE
20 20	9222	W	e	No	Pleural TB	biopsy	NEGATIVE	MTB not detected	-	NEGATIVE
20 18	9965	W		No	Pleural TB	biopsy	NEGATIVE	MTB not detected	-	NEGATIVE
20 18	14723	M		No	Pleural TB	biopsy	NEGATIVE	MTB not detected	-	NEGATIVE
20 18	9686	W		No	Lymphadenitis TB	biopsy	NEGATIVE	MTB not detected	-	NEGATIVE
20 18	7155	W		No	Pleural TB	Liquid	NEGATIVE	MTB Detected	RIF resistance not detected	positive	M. tuberculosis
20 20	6891	W		No	Pleural TB	biopsy	NEGATIVE	MTB not detected	-	NEGATIVE
20 20	7958	M		No	Pleural TB	biopsy	NEGATIVE	MTB not detected	-	NEGATIVE
20 18	3166	M		No	Pleural TB	biopsy	NEGATIVE	MTB not detected	-	NEGATIVE
20 18	6793	W		No	Lymphadenitis TB	aspirate	NEGATIVE	MTB Detected	RIF resistance not detected	NEGATIVE
20 18	6973	W		No	Lymphadenitis TB	biopsy	NEGATIVE	MTB Detected	RIF resistance not detected	NEGATIVE
20 20	4694	M		No	Pleural TB	Liquid	Positive	MTB detected	RIF resistance not detected	NEGATIVE
20 20	8122	W		No	genito-urinary TB	urine	NEGATIVE	MTB not detected	-	NEGATIVE
20 19	3107	W	e	Yes	Pleural TB	Liquid	NEGATIVE	MTB not detected	-	NEGATIVE
20 18	3569	W		No	Pleural TB	biopsy	NEGATIVE	MTB not detected	-	positive	M. tuberculosis
20 17	3056	W	e	No	Pleural TB	Liquid	NEGATIVE	MTB not detected	-	positive	M. tuberculosis
20 18	3130	W		Yes	Pleural TB	biopsy	NEGATIVE	MTB Detected	RIF resistance not detected	positive	M. tuberculosis
20 18	9934	M		No	meningitis TB	Cerebrospinal fluid	NEGATIVE	MTB trace	RIF resistance indeterminate	NEGATIVE
20 19	2304	M		No	meningitis TB	Cerebrospinal fluid	NEGATIVE	MTB not detected	-	NEGATIVE
20 19	16245	M		No	Lymphadenitis TB	biopsy	NEGATIVE	MTB not detected	-	NEGATIVE
20 19	8	W	e	No	Pleural TB	biopsy	NEGATIVE	MTB not detected	-	NEGATIVE
20 19	11330	W		No	Pleural TB	biopsy	NEGATIVE	MTB not detected	-	NEGATIVE
20 18	4414	W		No	Lymphadenitis TB	aspirate	NEGATIVE	MTB not detected	-	NEGATIVE
20 18	11937	W		No	Lymphadenitis TB	biopsy	NEGATIVE	MTB Detected	RIF resistance not detected	NEGATIVE
20 20	2587	M		Yes	Lymphadenitis TB	biopsy	Positive	MTB Detected	RIF resistance not detected	positive	M. bovis
20 19	5181	M	e	No	Lymphadenitis TB	biopsy	NEGATIVE	MTB Detected	RIF resistance not detected	NEGATIVE
20 19	16436	W		No	meningitis TB	Cerebrospinal fluid	NEGATIVE	MTB not detected	-	NEGATIVE
20 19	4421	W		No	Pleural TB	Liquid	NEGATIVE	MTB trace	RIF resistance indeterminate	NEGATIVE
20 18	4119	M		No	Pleural TB	Liquid	NEGATIVE	MTB Detected	RIF resistance not detected	positive	M. tuberculosis
20 17	14158	M		No	Pleural TB	biopsy	NEGATIVE	MTB not detected	-	NEGATIVE
20 17	7303	W		No	Pleural TB	biopsy	Positive	MTB Detected	RIF resistance not detected	positive	M. tuberculosis
20 18	4340	M		No	Pleural TB	biopsy	NEGATIVE	MTB not detected	-	NEGATIVE
20 18	3306	W		No	meningitis TB	Cerebrospinal fluid	NEGATIVE	MTB not detected	-	NEGATIVE
20 18	7575	W		No	Pleural TB	biopsy	Positive	MTB trace	RIF resistance indeterminate	NEGATIVE
20 18	11210	W		No	Pleural TB	biopsy	NEGATIVE	MTB not detected	-	NEGATIVE
20 18	6902	W		No	cutaneous TB	biopsy	NEGATIVE	MTB not detected	-	NEGATIVE
20 18	7949	W		No	bones or joints TB	aspirate	NEGATIVE	MTB not detected	-	NEGATIVE
20 20	10733	W		No	Lymphadenitis TB	biopsy	NEGATIVE	MTB not detected	-	NEGATIVE
20 19	4266	W		No	peritoneal TB	biopsy	NEGATIVE	MTB not detected	-	NEGATIVE
20 19	5754	W		No	Lymphadenitis TB	aspirate	NEGATIVE	MTB Detected	RIF resistance not detected	positive	M. tuberculosis
20 19	2564	M		No	Lymphadenitis TB	biopsy	NEGATIVE	MTB not detected	-	NEGATIVE
20 18	4188	M		No	Pleural TB	Liquid	NEGATIVE	MTB not detected	-	positive	M. tuberculosis
2021	6605	M		No	peritoneal TB	Fluids	NEGATIVE	MTB not detected	-	NEGATIVE
20 17	11008	M		No	Lymphadenitis TB	aspirate	NEGATIVE	MTB Detected	RIF resistance not detected	positive	M. tuberculosis
20 17	10732	M	e	No	Lymphadenitis TB	biopsy	NEGATIVE	MTB not detected	-	positive	M. tuberculosis
20 19	7057	M		No	Lymphadenitis TB	aspirate	NEGATIVE	MTB not detected	-	NEGATIVE
20 19	4420	M		No	Pleural TB	Liquid	NEGATIVE	MTB not detected	-	NEGATIVE
20 19	9452	M		No	Pleural TB	biopsy	Positive	MTB Detected	RIF resistance not detected	positive	M. tuberculosis
20 18	2683	W		Yes	Lymphadenitis TB	biopsy	Positive	MTB Detected	RIF resistance not detected	positive	M. tuberculosis
20 19	4464	W		No	Lymphadenitis TB	aspirate	Positive	MTB Detected	RIF resistance not detected	NEGATIVE
20 17	12340	W		No	Pleural TB	Liquid	NEGATIVE	MTB Detected	RIF resistance not detected	positive	M. tuberculosis
20 20	6199	M		No	Lymphadenitis TB	biopsy	NEGATIVE	MTB not detected	-	positive	M. tuberculosis
20 19	14165	W		No	Lymphadenitis TB	aspirate	NEGATIVE	MTB not detected	-	NEGATIVE
20 19	3145	M		No	Lymphadenitis TB	biopsy	NEGATIVE	MTB not detected	-	NEGATIVE
20 20	7187	W		No	Breast TB	aspirate	NEGATIVE	MTB not detected	-	NEGATIVE
20 19	3421	W		No	peritoneal TB	biopsy	NEGATIVE	MTB trace	RIF resistance indeterminate	NEGATIVE
20 18	6296	M		No	Lymphadenitis TB	biopsy	Positive	MTB Detected	RIF resistance not detected	NEGATIVE
20 20	5985	M	e	Yes	Lymphadenitis TB	biopsy	NEGATIVE	MTB not detected	-	NEGATIVE
20 18	15897	M		No	Lymphadenitis TB	biopsy	NEGATIVE	MTB Detected	RIF resistance not detected	positive	M. tuberculosis
20 18	73	M		No	pericardial TB	biopsy	NEGATIVE	MTB Detected	RIF resistance not detected	NEGATIVE
20 20	3312	M		No	Pleural TB	Liquid	NEGATIVE	MTB not detected	-	NEGATIVE
20 18	15400	M		No	meningitis TB	Cerebrospinal fluid	NEGATIVE	MTB not detected	-	NEGATIVE
20 18	4464	W		No	pericardial TB	aspirate	NEGATIVE	MTB not detected	-	NEGATIVE
20 18	5302	M		No	Lymphadenitis TB	aspirate	NEGATIVE	MTB not detected	-	NEGATIVE
20 18	4378	W		No	Nasopharyngeal TB	biopsy	NEGATIVE	MTB not detected	-	NEGATIVE
20 18	10117	M		No	Pleural TB	biopsy	NEGATIVE	MTB not detected	-	NEGATIVE
20 18	7	M		No	Pleural TB	biopsy	NEGATIVE	MTB not detected	-	NEGATIVE
20 20	4453	W		No	meningitis TB	Cerebrospinal fluid	NEGATIVE	MTB not detected	-	NEGATIVE
20 20	5578	W		No	Pleural TB	biopsy	NEGATIVE	MTB not detected	-	NEGATIVE
20 20	5170	M		No	Lymphadenitis TB	biopsy	NEGATIVE	MTB trace	RIF resistance indeterminate	NEGATIVE
20 18	7223	M		No	Pleural TB	Liquid	NEGATIVE	MTB Detected	RIF Resistance detected	positive	M. tuberculosis
20 19	3544	W		No	Pleural TB	biopsy	NEGATIVE	MTB Detected	RIF Resistance detected	NEGATIVE
20 19	7090	M		No	Lymphadenitis TB	aspirate	NEGATIVE	MTB Detected	RIF resistance not detected	NEGATIVE
20 19	5174	M		No	genito-urinary TB	aspirate	NEGATIVE	MTB not detected	-	positive	M. tuberculosis
20 18	4650	W		No	Lymphadenitis TB	biopsy	NEGATIVE	MTB not detected	-	NEGATIVE
20 18	8391	W		No	Pleural TB	biopsy	NEGATIVE	MTB not detected	-	NEGATIVE
20 18	8802	W		No	Pleural TB	Liquid	NEGATIVE	MTB Detected	RIF resistance not detected	positive	M. tuberculosis
20 20	3576	M		No	bones or joints TB	biopsy	NEGATIVE	MTB not detected	-	NEGATIVE
20 20	13929	W		No	Lymphadenitis TB	aspirate	NEGATIVE	MTB not detected	-	NEGATIVE
20 20	7592	W		No	Lymphadenitis TB	biopsy	NEGATIVE	MTB Detected	RIF resistance not detected	positive	M. bovis
20 19	1861	W		No	Lymphadenitis TB	biopsy	NEGATIVE	MTB not detected	-	NEGATIVE
20 18	5916	M		No	Pleural TB	biopsy	NEGATIVE	MTB not detected	-	NEGATIVE
20 20	8402	W		No	Pleural TB	biopsy	NEGATIVE	MTB not detected	-	NEGATIVE
20 19	2685	W		Yes	Lymphadenitis TB	biopsy	NEGATIVE	MTB Detected	RIF resistance not detected	NEGATIVE
20 19	8407	M		No	cutaneous TB	biopsy	NEGATIVE	MTB Detected	RIF resistance not detected	NEGATIVE
20 19	13924	M		No	peritoneal TB	Fluids	NEGATIVE	MTB not detected	-	NEGATIVE
20 18	6742	W		No	genito-urinary TB	aspirate	NEGATIVE	MTB Detected	RIF resistance not detected	NEGATIVE
20 17	770	W		No	bones or joints TB	biopsy	NEGATIVE	MTB not detected	-	NEGATIVE
20 19	7165	M		No	Pleural TB	biopsy	NEGATIVE	MTB not detected	-	NEGATIVE
20 17	16951	M		No	Pleural TB	biopsy	NEGATIVE	MTB not detected	-	NEGATIVE
20 19	3021	M		No	Pleural TB	biopsy	NEGATIVE	MTB not detected	-	NEGATIVE
20 18	14088	M		No	genito-urinary TB	urine	NEGATIVE	MTB not detected	-	NEGATIVE
20 18	2703	M		No	Pleural TB	Liquid	NEGATIVE	MTB Detected	RIF resistance not detected	positive	M. tuberculosis
20 17	7164	M		No	Pleural TB	biopsy	NEGATIVE	MTB not detected	-	NEGATIVE
20 18	11981	M		No	Pleural TB	biopsy	NEGATIVE	MTB not detected	-	NEGATIVE
20 20	11331	W		No	Lymphadenitis TB	biopsy	NEGATIVE	MTB Detected	RIF resistance not detected	NEGATIVE
20 20	3030	W		No	Lymphadenitis TB	aspirate	Positive	MTB Detected	RIF resistance not detected	NEGATIVE
20 18	5418	W		No	Lymphadenitis TB	biopsy	NEGATIVE	MTB Detected	RIF resistance not detected	NEGATIVE
20 18	15544	M		No	meningitis TB	Cerebrospinal fluid	NEGATIVE	MTB not detected	-	NEGATIVE
20 18	15736	M		No	Pleural TB	biopsy	NEGATIVE	MTB not detected	-	NEGATIVE
20 18	8142	W		No	Lymphadenitis TB	biopsy	NEGATIVE	MTB not detected	-	NEGATIVE
2020	4498	W		No	bones or joints TB	aspirate	Positive	MTB trace	RIF resistance indeterminate	NEGATIVE
2018	3389	W		No	bones or joints TB	biopsy	NEGATIVE	MTB trace	RIF resistance indeterminate	NEGATIVE
20 19	2	M		No	Pleural TB	Liquid	NEGATIVE	MTB trace	RIF resistance indeterminate	NEGATIVE
2018	13930	W	e	No	Nasopharyngeal TB	biopsy	NEGATIVE	MTB not detected	-	NEGATIVE
2018	13926	W		No	Nasopharyngeal TB	biopsy	NEGATIVE	MTB not detected	-	NEGATIVE
20 17	10377	M		No	Lymphadenitis TB	biopsy	NEGATIVE	MTB not detected	-	NEGATIVE
20 18	7031	M	e	Yes	Pleural TB	biopsy	NEGATIVE	MTB not detected	-	NEGATIVE
20 17	6970	M		No	Pleural TB	Liquid	NEGATIVE	MTB Detected	RIF resistance not detected	positive	M. tuberculosis
20 17	13249	M		No	Pleural TB	Liquid	NEGATIVE	MTB not detected	-	NEGATIVE
20 20	7608	M		No	Pleural TB	Liquid	NEGATIVE	MTB not detected	-	positive	M. tuberculosis
20 18	5032	W		No	bones or joints TB	aspirate	NEGATIVE	MTB Detected	RIF resistance not detected	positive	M. tuberculosis
20 20	12732	M		No	Pleural TB	biopsy	NEGATIVE	MTB not detected	-	NEGATIVE
20 20	984	W		No	Pleural TB	biopsy	NEGATIVE	MTB not detected	-	NEGATIVE
20 19	1788	M		No	cutaneous TB	biopsy	NEGATIVE	MTB Detected	RIF resistance not detected	NEGATIVE
20 19	13191	W		No	Pleural TB	biopsy	NEGATIVE	MTB not detected	-	NEGATIVE
20 19	7593	M		No	Lymphadenitis TB	biopsy	NEGATIVE	MTB Detected	RIF resistance not detected	positive	M. tuberculosis
20 19	6947	M		No	Lymphadenitis TB	aspirate	NEGATIVE	MTB Detected	RIF resistance not detected	positive	M. tuberculosis
20 18	13346	M		No	meningitis TB	Cerebrospinal fluid	NEGATIVE	MTB not detected	-	NEGATIVE
20 19	9507	M		No	Pleural TB	biopsy	NEGATIVE	MTB not detected	-	NEGATIVE
20 19	2621	W		No	Lymphadenitis TB	biopsy	NEGATIVE	MTB Detected	RIF resistance not detected	positive	M. tuberculosis
20 18	7137	W		No	Lymphadenitis TB	biopsy	NEGATIVE	MTB not detected	-	NEGATIVE
20 18	7138	W		No	Lymphadenitis TB	biopsy	NEGATIVE	MTB trace	RIF resistance indeterminate	NEGATIVE
20 20	6488	M		No	Lymphadenitis TB	biopsy	NEGATIVE	MTB not detected	-	NEGATIVE
20 18	6852	W		No	Lymphadenitis TB	biopsy	NEGATIVE	MTB not detected	-	NEGATIVE
20 17	3578	M		No	Lymphadenitis TB	biopsy	NEGATIVE	MTB Detected	RIF resistance not detected	NEGATIVE
20 17	7957	M		No	Lymphadenitis TB	biopsy	NEGATIVE	MTB not detected	-	NEGATIVE
20 19	13186	M	e	No	genito-urinary TB	sperme	NEGATIVE	MTB not detected	-	NEGATIVE
20 19	13187	M		No	genito-urinary TB	urine	NEGATIVE	MTB not detected	-	NEGATIVE
20 18	4422	M		No	Lymphadenitis TB	aspirate	NEGATIVE	MTB trace	RIF resistance indeterminate	NEGATIVE
20 17	1023	M		No	Lymphadenitis TB	aspirate	NEGATIVE	MTB trace	RIF resistance indeterminate	NEGATIVE
20 17	8509	M		No	Pleural TB	Liquid	Positive	MTB Detected	RIF resistance not detected	positive	M. tuberculosis
20 20	3774	M		No	Pleural TB	biopsy	NEGATIVE	MTB not detected	-	NEGATIVE
20 19	6556	W		No	Lymphadenitis TB	biopsy	NEGATIVE	MTB Detected	RIF resistance not detected	NEGATIVE
20 18	10807	W		No	Pleural TB	biopsy	NEGATIVE	MTB not detected	-	NEGATIVE
20 19	419	W		No	Pleural TB	biopsy	NEGATIVE	MTB not detected	-	NEGATIVE
20 19	3703	W		No	Lymphadenitis TB	biopsy	NEGATIVE	MTB not detected	-	positive	M. tuberculosis
20 19	5459	M		No	Lymphadenitis TB	biopsy	NEGATIVE	MTB not detected	-	NEGATIVE
20 18	11226	M		No	Pleural TB	Liquid	NEGATIVE	MTB trace	RIF resistance indeterminate	positive	M. tuberculosis
20 18	7676	W	e	Yes	Lymphadenitis TB	biopsy	NEGATIVE	MTB Detected	RIF resistance not detected	NEGATIVE
2019	6901	W		Yes	Lymphadenitis TB	biopsy	NEGATIVE	MTB not detected	-	NEGATIVE
20 18	635	W		No	Lymphadenitis TB	aspirate	NEGATIVE	MTB Detected	RIF resistance not detected	NEGATIVE
20 20	6713	W		No	cutaneous TB	biopsy	Positive	MTB not detected	-	NEGATIVE
20 19	10866	W		No	meningitis TB	Cerebrospinal fluid	NEGATIVE	MTB not detected	-	NEGATIVE
20 17	9451	M		No	Pleural TB	Liquid	NEGATIVE	MTB trace	RIF resistance indeterminate	positive	M. tuberculosis
20 20	6152	M		No	Pleural TB	biopsy	NEGATIVE	MTB not detected	-	NEGATIVE
20 18	5177	W		No	Pleural TB	biopsy	NEGATIVE	MTB Detected	RIF resistance not detected	positive	M. tuberculosis
20 20	5194	W		No	Lymphadenitis TB	biopsy	NEGATIVE	MTB not detected	-	NEGATIVE
20 17	12912	M		No	Lymphadenitis TB	biopsy	Positive	MTB Detected	RIF resistance not detected	positive	M. tuberculosis
20 19	8390	M		No	Pleural TB	biopsy	NEGATIVE	MTB not detected	-	NEGATIVE
20 18	1133	W		No	Lymphadenitis TB	aspirate	Positive	MTB Detected	RIF resistance not detected	positive	M. tuberculosis
20 18	2702	M		No	Pleural TB	Liquid	NEGATIVE	MTB Detected	RIF resistance not detected	positive	M. tuberculosis
20 20	6977	M		No	Pleural TB	biopsy	NEGATIVE	MTB not detected	-	NEGATIVE
20 20	8517	M		No	meningitis TB	Cerebrospinal fluid	NEGATIVE	MTB not detected	-	NEGATIVE
20 17	7941	M		No	Pleural TB	biopsy	NEGATIVE	MTB not detected	-	NEGATIVE
20 20	6937	W		No	Lymphadenitis TB	biopsy	NEGATIVE	MTB not detected	-	NEGATIVE
20 20	7098	W		No	Lymphadenitis TB	biopsy	NEGATIVE	MTB not detected	-	NEGATIVE
20 20	16759	W		No	Breast TB	aspirate	NEGATIVE	MTB not detected	-	NEGATIVE
20 20	98	W		No	Lymphadenitis TB	biopsy	NEGATIVE	MTB not detected	-	NEGATIVE
20 18	6712	W		No	Lymphadenitis TB	aspirate	NEGATIVE	MTB not detected	-	NEGATIVE
20 20	8011	W		No	Pleural TB	biopsy	NEGATIVE	MTB Detected	RIF resistance not detected	NEGATIVE
20 20	6910	W		No	Lymphadenitis TB	biopsy	NEGATIVE	MTB not detected	-	NEGATIVE
20 20	4814	W		No	Pleural TB	Liquid	NEGATIVE	MTB not detected	-	NEGATIVE
20 20	1315	M		No	Lymphadenitis TB	aspirate	NEGATIVE	MTB not detected	-	NEGATIVE
20 20	203	W		No	Pleural TB	biopsy	Positive	MTB trace	RIF resistance indeterminate	NEGATIVE
20 20	7020	M		No	peritoneal TB	Fluids	NEGATIVE	MTB not detected	-	NEGATIVE
20 20	7535	M		No	Lymphadenitis TB	biopsy	NEGATIVE	MTB not detected	-	NEGATIVE
20 20	5169	M		No	Pleural TB	biopsy	NEGATIVE	MTB not detected	-	NEGATIVE
20 20	3370	W		No	hepatic TB	biopsy	NEGATIVE	MTB not detected	-	NEGATIVE
2021	3369	W		No	peritoneal TB	Fluids	NEGATIVE	MTB not detected	-	NEGATIVE
20 20	2374	W		No	Lymphadenitis TB	biopsy	Positive	MTB Detected	RIF resistance not detected	positive	M. tuberculosis
20 20	4515	M		No	Pleural TB	Liquid	NEGATIVE	MTB not detected	-	NEGATIVE
20 20	5418	W		No	Pleural TB	biopsy	NEGATIVE	MTB not detected	-	NEGATIVE
20 20	6204	W	e	No	Pleural TB	biopsy	NEGATIVE	MTB not detected	-	NEGATIVE
20 20	792	M		No	hepatic TB	aspirate	NEGATIVE	MTB not detected	-	NEGATIVE
20 20	3873	W		Yes	Lymphadenitis TB	biopsy	NEGATIVE	MTB Detected	RIF resistance not detected	positive	M. bovis
20 20	8013	W		No	Pleural TB	biopsy	NEGATIVE	MTB not detected	-	NEGATIVE
20 20	5348	M		No	peritoneal TB	Fluids	NEGATIVE	MTB Detected	RIF resistance not detected	positive	M. tuberculosis
20 20	4761	W		No	Pleural TB	biopsy	NEGATIVE	MTB not detected	-	positive	M. tuberculosis
20 20	4239	M		No	Pleural TB	Liquid	NEGATIVE	MTB Detected	RIF resistance not detected	positive	M. tuberculosis
20 20	8374	W		No	peritoneal TB	biopsy	NEGATIVE	MTB not detected	-	positive	M. tuberculosis
20 20	4549	W		No	Lymphadenitis TB	aspirate	NEGATIVE	MTB not detected	-	positive	M. tuberculosis
20 20	14369	W	e	No	Pleural TB	biopsy	NEGATIVE	MTB Detected	RIF resistance not detected	positive	M. tuberculosis
20 20	368	W		No	Pleural TB	biopsy	NEGATIVE	MTB Detected	RIF resistance not detected	positive	M. tuberculosis
20 20	15705	M	e	No	Lymphadenitis TB	biopsy	NEGATIVE	MTB Detected	RIF resistance not detected	NEGATIVE
20 20	13922	M		No	Pleural TB	Liquid	NEGATIVE	MTB Detected	RIF resistance not detected	NEGATIVE
20 18	14079	M		No	Lymphadenitis TB	biopsy	Positive	MTB Detected	RIF resistance not detected	positive	M. tuberculosis
20 20	6796	W		No	bones or joints TB	biopsy	NEGATIVE	MTB not detected	-	NEGATIVE
20 20	5640	M		No	Pleural TB	biopsy	NEGATIVE	MTB not detected	-	NEGATIVE
20 17	1244	M		No	Pleural TB	Liquid	NEGATIVE	MTB trace	RIF resistance indeterminate	positive	M. tuberculosis
20 20	9329	W		No	Lymphadenitis TB	biopsy	NEGATIVE	MTB Detected	RIF resistance not detected	NEGATIVE
20 20	3014	W		No	pericardial TB	aspirate	NEGATIVE	MTB not detected	-	NEGATIVE
20 20	3764	M		No	Lymphadenitis TB	biopsy	NEGATIVE	MTB not detected	-	NEGATIVE
20 20	3165	M		No	Pleural TB	biopsy	NEGATIVE	MTB not detected	-	NEGATIVE
20 20	10008	M		No	Lymphadenitis TB	biopsy	NEGATIVE	MTB not detected	-	NEGATIVE
20 20	6609	W		No	Lymphadenitis TB	aspirate	NEGATIVE	MTB Detected	RIF resistance not detected	NEGATIVE
20 20	11857	M		No	Lymphadenitis TB	biopsy	NEGATIVE	MTB not detected	-	NEGATIVE
20 20	12085	M		No	Pleural TB	Liquid	NEGATIVE	MTB not detected	-	NEGATIVE
20 20	15704	M		No	Lymphadenitis TB	aspirate	NEGATIVE	MTB not detected	-	NEGATIVE
20 20	11595	M		No	Lymphadenitis TB	biopsy	NEGATIVE	MTB not detected	-	NEGATIVE
20 20	6397	W		No	Pleural TB	biopsy	NEGATIVE	MTB not detected	-	NEGATIVE
20 20	1073	M		No	digestive TB	biopsy	NEGATIVE	MTB not detected	-	NEGATIVE
20 20	356	W		No	Pleural TB	biopsy	NEGATIVE	MTB trace	RIF resistance indeterminate	NEGATIVE
20 20	4717	W		No	Pleural TB	Liquid	Positive	MTB Detected	RIF resistance not detected	positive	M. tuberculosis
20 20	3178	W		No	Pleural TB	biopsy	NEGATIVE	MTB not detected	-	NEGATIVE
20 20	920	W		No	Lymphadenitis TB	biopsy	NEGATIVE	MTB not detected	-	NEGATIVE
20 19	13077	W		No	Lymphadenitis TB	biopsy	NEGATIVE	MTB not detected	-	NEGATIVE
20 20	14769	W		No	Pleural TB	Liquid	NEGATIVE	MTB not detected	-	NEGATIVE
20 20	10235	W		No	Pleural TB	biopsy	NEGATIVE	MTB not detected	-	NEGATIVE
20 20	3886	W		No	Lymphadenitis TB	aspirate	NEGATIVE	MTB not detected	-	NEGATIVE
20 17	3471	M		No	Pleural TB	Liquid	NEGATIVE	MTB Detected	RIF resistance not detected	positive	M. tuberculosis
20 20	1671	W		No	meningitis TB	Cerebrospinal fluid	NEGATIVE	MTB not detected	-	NEGATIVE
20 20	4023	W		No	Lymphadenitis TB	biopsy	NEGATIVE	MTB not detected	-	NEGATIVE
20 20	2257	W		No	meningitis TB	Cerebrospinal fluid	NEGATIVE	MTB not detected	-	NEGATIVE
20 18	13727	M	e	No	Lymphadenitis TB	aspirate	NEGATIVE	MTB not detected	-	positive	M. tuberculosis
20 18	13927	M		No	Lymphadenitis TB	biopsy	Positive	MTB Detected	RIF resistance not detected	positive	M. tuberculosis
20 19	12126	M		No	Pleural TB	Liquid	NEGATIVE	MTB trace	RIF resistance indeterminate	positive	M. tuberculosis
20 20	13293	M		No	Lymphadenitis TB	biopsy	NEGATIVE	MTB not detected	-	NEGATIVE
20 18	8403	W		No	peritoneal TB	Fluids	NEGATIVE	MTB trace	RIF resistance indeterminate	NEGATIVE
20 20	15524	M		No	Lymphadenitis TB	biopsy	NEGATIVE	MTB not detected	-	NEGATIVE
20 20	355	M		No	Lymphadenitis TB	biopsy	NEGATIVE	MTB not detected	-	NEGATIVE
20 20	367	W		No	Pleural TB	biopsy	NEGATIVE	MTB trace	RIF resistance indeterminate	positive	M. tuberculosis
20 20	15521	W		No	meningitis TB	Cerebrospinal fluid	NEGATIVE	MTB not detected	-	NEGATIVE
20 20	8074	M		No	Pleural TB	biopsy	Positive	MTB not detected	-	NEGATIVE
20 20	1274	M		No	bones or joints TB	biopsy	NEGATIVE	MTB not detected	-	NEGATIVE
20 20	947	W		No	Lymphadenitis TB	aspirate	NEGATIVE	MTB not detected	-	NEGATIVE
20 18	9950	W		No	peritoneal TB	Fluids	NEGATIVE	MTB not detected	-	NEGATIVE
20 19	5159	M		No	Pleural TB	Liquid	NEGATIVE	MTB trace	RIF resistance indeterminate	positive	M. tuberculosis
20 20	4640	M		No	meningitis TB	Cerebrospinal fluid	Positive	MTB Detected	RIF resistance not detected	NEGATIVE
20 18	6608	W		No	Pleural TB	Liquid	NEGATIVE	MTB not detected	-	positive	M. tuberculosis
20 20	3442	M		No	Lymphadenitis TB	biopsy	NEGATIVE	MTB not detected	-	NEGATIVE
20 20	5176	W		No	Lymphadenitis TB	aspirate	NEGATIVE	MTB Detected	RIF resistance not detected	NEGATIVE
20 20	889	W		No	Pleural TB	biopsy	NEGATIVE	MTB not detected	-	NEGATIVE
20 20	13556	M		No	Lymphadenitis TB	biopsy	NEGATIVE	MTB Detected	RIF resistance not detected	NEGATIVE
20 20	12098	W		No	pericardial TB	biopsy	NEGATIVE	MTB not detected	-	NEGATIVE
20 20	13144	M		No	bones or joints TB	biopsy	NEGATIVE	MTB not detected	-	NEGATIVE
20 17	9432	M		No	Pleural TB	Liquid	NEGATIVE	MTB not detected	-	positive	M. tuberculosis
2020	4306	W		Yes	Lymphadenitis TB	biopsy	NEGATIVE	MTB trace	RIF resistance indeterminate	NEGATIVE
2020	5597	W	e	Yes	Lymphadenitis TB	biopsy	NEGATIVE	MTB not detected	-	NEGATIVE
2020	4886	W	e	Yes	Pleural TB	biopsy	NEGATIVE	MTB not detected	-	NEGATIVE
20 20	7558	M		No	Lymphadenitis TB	biopsy	NEGATIVE	MTB trace	RIF resistance indeterminate	NEGATIVE
20 20	2217	W		Yes	Lymphadenitis TB	biopsy	Positive	MTB Detected	RIF resistance not detected	NEGATIVE
20 20	10357	W		No	Pleural TB	biopsy	NEGATIVE	MTB not detected	-	NEGATIVE
20 20	5703	M		No	Lymphadenitis TB	biopsy	NEGATIVE	MTB not detected	-	NEGATIVE
20 20	9663	W		No	Lymphadenitis TB	biopsy	Positive	MTB Detected	RIF resistance not detected	NEGATIVE
20 18	41	M		No	Pleural TB	Liquid	NEGATIVE	MTB trace	RIF resistance indeterminate	positive	M. tuberculosis
20 20	11169	W		No	cutaneous TB	biopsy	NEGATIVE	MTB not detected	-	NEGATIVE
20 20	9000	M		No	meningitis TB	Cerebrospinal fluid	NEGATIVE	MTB Detected	RIF resistance not detected	NEGATIVE
20 20	1195	M	e	No	peritoneal TB	Fluids	NEGATIVE	MTB not detected	-	NEGATIVE
20 20	1196	M		No	peritoneal TB	biopsy	NEGATIVE	MTB Detected	RIF resistance not detected	positive	M. bovis
20 20	8721	M		No	Lymphadenitis TB	biopsy	NEGATIVE	MTB not detected	-	NEGATIVE
20 19	4856	M		No	Pleural TB	Liquid	NEGATIVE	MTB trace	RIF resistance indeterminate	positive	M. tuberculosis
20 20	12338	W		No	Pleural TB	Liquid	NEGATIVE	MTB not detected	-	NEGATIVE
20 20	6326	M		No	Lymphadenitis TB	aspirate	NEGATIVE	MTB not detected	-	NEGATIVE
20 20	293	M		No	Lymphadenitis TB	biopsy	NEGATIVE	MTB not detected	-	NEGATIVE
20 20	6028	W		No	bones or joints TB	aspirate	NEGATIVE	MTB not detected	-	NEGATIVE
20 20	8233	W	e	No	Pleural TB	Liquid	NEGATIVE	MTB not detected	-	NEGATIVE
20 20	8235	W		No	Pleural TB	biopsy	NEGATIVE	MTB not detected	-	NEGATIVE
20 20	6355	M		No	Pleural TB	biopsy	NEGATIVE	MTB not detected	-	NEGATIVE
20 20	1481	M		No	Pleural TB	biopsy	NEGATIVE	MTB not detected	-	NEGATIVE
20 18	2686	M		No	Pleural TB	Liquid	NEGATIVE	MTB not detected	-	positive	M. tuberculosis
20 19	3313	M		No	Pleural TB	Liquid	NEGATIVE	MTB trace	RIF resistance indeterminate	NEGATIVE
20 19	3106	M		No	pericardial TB	aspirate	NEGATIVE	MTB not detected	-	NEGATIVE
20 19	2704	M		No	digestive TB	biopsy	NEGATIVE	MTB not detected	-	NEGATIVE
20 19	9852	W		No	Lymphadenitis TB	biopsy	Positive	MTB Detected	RIF resistance not detected	NEGATIVE
20 19	5948	W		No	Lymphadenitis TB	aspirate	Positive	MTB Detected	RIF resistance not detected	NEGATIVE
20 19	8918	M	e	Yes	Lymphadenitis TB	biopsy	NEGATIVE	MTB Detected	RIF resistance not detected	positive	M. tuberculosis
20 19	8919	M		Yes	Lymphadenitis TB	aspirate	NEGATIVE	MTB Detected	RIF resistance not detected	NEGATIVE
20 19	5811	W		No	Lymphadenitis TB	aspirate	NEGATIVE	MTB not detected	-	NEGATIVE
20 19	8031	M		No	Pleural TB	biopsy	NEGATIVE	MTB Detected	RIF Resistance detected	NEGATIVE
20 19	4759	W		No	meningitis TB	Cerebrospinal fluid	NEGATIVE	MTB not detected	-	NEGATIVE
20 19	9295	W		No	Lymphadenitis TB	aspirate	NEGATIVE	MTB not detected	-	NEGATIVE
20 19	6007	M		No	Pleural TB	biopsy	NEGATIVE	MTB not detected	-	NEGATIVE
20 19	8509	M		No	Nasopharyngeal TB	biopsy	NEGATIVE	MTB not detected	-	NEGATIVE
20 19	10653	W		No	Pleural TB	Liquid	NEGATIVE	MTB trace	RIF resistance indeterminate	positive	M. tuberculosis
20 19	9550	W		No	Lymphadenitis TB	aspirate	Positive	MTB Detected	RIF resistance not detected	NEGATIVE
20 19	11710	M		No	Lymphadenitis TB	aspirate	NEGATIVE	MTB not detected	-	NEGATIVE
20 19	4480	M		No	Pleural TB	biopsy	NEGATIVE	MTB not detected	-	NEGATIVE
20 19	6436	M		No	Pleural TB	biopsy	NEGATIVE	MTB not detected	-	NEGATIVE
20 19	8236	M	e	No	Pleural TB	biopsy	NEGATIVE	MTB not detected	-	NEGATIVE
20 19	8757	M	e	No	Pleural TB	biopsy	NEGATIVE	MTB not detected	-	NEGATIVE
20 19	9390	M		No	Pleural TB	biopsy	NEGATIVE	MTB not detected	-	NEGATIVE
20 19	6737	M		No	Lymphadenitis TB	biopsy	NEGATIVE	MTB trace	RIF resistance indeterminate	NEGATIVE
20 19	4435	W		No	bones or joints TB	aspirate	NEGATIVE	MTB not detected	-	NEGATIVE
20 19	12227	W		No	Lymphadenitis TB	aspirate	NEGATIVE	MTB Detected	RIF resistance not detected	NEGATIVE
20 19	1938	W	e	No	Lymphadenitis TB	aspirate	NEGATIVE	MTB Detected	RIF resistance not detected	NEGATIVE
20 19	4974	W		No	Lymphadenitis TB	biopsy	NEGATIVE	MTB Detected	RIF resistance not detected	NEGATIVE
20 18	13007	M		No	Pleural TB	biopsy	Positive	MTB Detected	RIF resistance not detected	positive	M. tuberculosis
20 18	8801	M		No	Pleural TB	Liquid	NEGATIVE	MTB trace	RIF resistance indeterminate	positive	M. tuberculosis
20 19	12228	M		No	digestive TB	biopsy	NEGATIVE	MTB not detected	-	NEGATIVE
20 19	8111	W		No	Lymphadenitis TB	biopsy	NEGATIVE	MTB not detected	-	NEGATIVE
20 19	6435	W		No	Lymphadenitis TB	aspirate	NEGATIVE	MTB Detected	RIF resistance not detected	NEGATIVE
20 19	6671	M		Yes	Pleural TB	biopsy	NEGATIVE	MTB trace	RIF resistance indeterminate	NEGATIVE
20 19	6795	M	e	Yes	bones or joints TB	biopsy	NEGATIVE	MTB not detected	-	NEGATIVE
20 19	9269	M		No	digestive TB	biopsy	NEGATIVE	MTB not detected	-	NEGATIVE
20 18	2429	W		No	peritoneal TB	Fluids	NEGATIVE	MTB not detected	-	NEGATIVE
20 19	7223	M		No	Lymphadenitis TB	aspirate	NEGATIVE	MTB not detected	-	NEGATIVE
20 18	3307	W		No	Lymphadenitis TB	biopsy	Positive	MTB Detected	RIF resistance not detected	positive	M. tuberculosis
20 18	9275	W		No	Pleural TB	biopsy	NEGATIVE	MTB not detected	-	positive	M. tuberculosis
20 19	7141	W		No	Lymphadenitis TB	biopsy	NEGATIVE	MTB not detected	-	NEGATIVE
20 19	2089	M		No	Lymphadenitis TB	biopsy	NEGATIVE	MTB not detected	-	NEGATIVE
20 19	5707	W		No	pericardial TB	aspirate	NEGATIVE	MTB not detected	-	NEGATIVE
20 19	2825	M		No	Pleural TB	biopsy	NEGATIVE	MTB not detected	-	NEGATIVE
20 18	3598	M		No	Pleural TB	Liquid	NEGATIVE	MTB Detected	RIF resistance not detected	positive	M. tuberculosis
20 19	3533	M		No	meningitis TB	Cerebrospinal fluid	NEGATIVE	MTB not detected	-	NEGATIVE
20 18	12372	W		No	Pleural TB	Liquid	NEGATIVE	MTB Detected	RIF resistance not detected	positive	M. tuberculosis
20 19	833	M		No	Pleural TB	Liquid	NEGATIVE	MTB not detected	-	NEGATIVE
20 19	1220	M		No	Pleural TB	biopsy	NEGATIVE	MTB not detected	-	NEGATIVE
20 19	2035	M		No	Lymphadenitis TB	biopsy	NEGATIVE	MTB trace	RIF resistance indeterminate	NEGATIVE
20 19	11171	M		No	Lymphadenitis TB	biopsy	NEGATIVE	MTB not detected	-	NEGATIVE
20 19	12610	M		No	Lymphadenitis TB	biopsy	NEGATIVE	MTB Detected	RIF resistance not detected	NEGATIVE
20 19	6197	M		No	Lymphadenitis TB	aspirate	NEGATIVE	MTB Detected	RIF resistance not detected	positive	M. tuberculosis
20 19	9599	W		No	Lymphadenitis TB	biopsy	NEGATIVE	MTB trace	RIF resistance indeterminate	NEGATIVE
20 19	7675	W		No	Lymphadenitis TB	biopsy	NEGATIVE	MTB not detected	-	NEGATIVE
20 17	11679	W		No	Pleural TB	Liquid	NEGATIVE	MTB trace	RIF resistance indeterminate	positive	M. tuberculosis
20 19	5093	W		No	meningitis TB	Cerebrospinal fluid	NEGATIVE	MTB not detected	-	NEGATIVE
20 19	107	M		No	Pleural TB	biopsy	NEGATIVE	MTB not detected	-	NEGATIVE
20 19	8075	M		No	pericardial TB	aspirate	NEGATIVE	MTB not detected	-	NEGATIVE
20 19	4031	M		No	bones or joints TB	aspirate	NEGATIVE	MTB not detected	-	NEGATIVE
20 19	4465	M		No	Pleural TB	biopsy	NEGATIVE	MTB Detected	RIF resistance not detected	NEGATIVE
20 19	5812	M		No	Lymphadenitis TB	biopsy	NEGATIVE	MTB not detected	-	NEGATIVE
20 19	1613	M		No	meningitis TB	Cerebrospinal fluid	NEGATIVE	MTB not detected	-	NEGATIVE
20 19	4949	M		No	meningitis TB	Cerebrospinal fluid	NEGATIVE	MTB not detected	-	NEGATIVE
20 19	8124	M	e	No	Pleural TB	biopsy	NEGATIVE	MTB not detected	-	NEGATIVE
20 19	10584	M		No	Pleural TB	Liquid	Positive	MTB not detected	-	NEGATIVE
20 19	1163	W		Yes	Lymphadenitis TB	aspirate	Positive	MTB Detected	RIF resistance not detected	NEGATIVE
20 19	12676	M		No	Pleural TB	Liquid	NEGATIVE	MTB Detected	RIF resistance not detected	NEGATIVE
20 18	2219	M		No	Pleural TB	Liquid	NEGATIVE	MTB Detected	RIF resistance not detected	positive	M. tuberculosis
20 19	3810	M		No	Pleural TB	biopsy	NEGATIVE	MTB not detected	-	NEGATIVE
20 19	10234	W	e	No	Lymphadenitis TB	biopsy	NEGATIVE	MTB Detected	RIF resistance not detected	NEGATIVE
20 19	11593	W		No	Lymphadenitis TB	biopsy	NEGATIVE	MTB Detected	RIF resistance not detected	NEGATIVE
20 19	1877	M		No	Pleural TB	biopsy	NEGATIVE	MTB not detected	-	NEGATIVE
20 19	3569	M		No	Lymphadenitis TB	biopsy	Positive	MTB Detected	RIF resistance not detected	positive	M. bovis
20 19	4007	W		No	Lymphadenitis TB	biopsy	NEGATIVE	MTB not detected	-	NEGATIVE
20 19	4950	M		No	bones or joints TB	biopsy	NEGATIVE	MTB not detected	-	NEGATIVE
20 18	6223	W		No	Lymphadenitis TB	biopsy	Positive	MTB Detected	RIF resistance not detected	positive	M. tuberculosis
20 19	1065	M		No	bones or joints TB	aspirate	NEGATIVE	MTB not detected	-	NEGATIVE
20 19	10867	W		No	Lymphadenitis TB	aspirate	NEGATIVE	MTB not detected	-	positive	M. tuberculosis
