# Supplementary material for: Usefulness of Xpert MTB/RIF Ultra for rapid diagnosis of extrapulmonary tuberculosis in Tunisia
Source: Sci Rep. 2024 Jan 26;14:2217. doi: 10.1038/s41598-024-52130-3 (PMC10817909; doi:10.1038/s41598-024-52130-3)
Supplement: Supplementary file 2 — Supplementary Information 2. [file 41598_2024_52130_MOESM2_ESM.xlsx]

## Sheet: Feuil1
Lymphnode specimens (n=295)
	Biopsies	204
	M-/C+	26
	M-/C+/Xpert +	21
	M+/C+	16
	M- or +/Culture +	42
	M - or + / C+ /Xpert+	37
	M - or + / C+ / trace +	2
	M- or + /Culture -	162
	M- or +/Culture -/Xpert+	76
	M- or + /Culture -/ trace +	20
	aspirates	91
	M-/C+	17
	M-/C+/Xpert +	14
	M+/C+	5
	M- or +/Culture +	22			Total	847
	M - or + / C+ /Xpert+	19			M-/C+	142
	M - or + / C+ / trace +	1			M+/ C+ or -	78
	M- or + /Culture -	69			M-/C+/Xpert +	107
	M- or +/Culture -/Xpert+	37			M- or +/Culture +	181
	M- or + /Culture -/ trace +	4			M - or + / C+ /Xpert+	146
					M-or + /C+/"trace "	28
					M- or + /Culture -	666
pleural specimens (n=372)					M- or +/Culture -/Xpert+	194
	Biopsies	239			M- or + /Culture -/ trace +	74
	M-/C+	20
	M-/C+/Xpert +	12
	M+/C+	8
	M- or +/Culture +	28
	M - or + / C+ /Xpert+	20
	M - or + / C+ / trace +	3
	M- or + /Culture -	211
	M- or +/Culture -/Xpert+	38
	M- or + /Culture -/ trace +	24
	fluids	133
	M-/C+	64
	M-/C+/Xpert +	50
	M+/C+	6
	M- or +/Culture +	70
	M - or + / C+ /Xpert+	56
	M - or + / C+ / trace +	22
	M- or + /Culture -	63
	M- or +/Culture -/Xpert+	18
	M- or + /Culture -/ trace +	10
Cerebrospinal Fluids (48)	CSF	48
	M-/C+	3
	M-/C+/Xpert +	3
	M+/C+	0
	M- or +/Culture +	3
	M - or + / C+ /Xpert+	3
	M - or + / C+ / trace +	0
	M- or + /Culture -	45
	M- or +/Culture -/Xpert+	4
	M- or + /Culture -/ trace +	1
Bones and joints (n=34)	Biopsies	17
	M-/C+	1
	M-/C+/Xpert +	1
	M+/C+	0
	M- or +/Culture +	1
	M - or + / C+ /Xpert+	1
	M - or + / C+ / trace +	0
	M- or + /Culture -	16
	M- or +/Culture -/Xpert+	2
	M- or + /Culture -/ trace +	2
	aspirates	17
	M-/C+	2
	M-/C+/Xpert +	2
	M+/C+	1
	M- or +/Culture +	3
	M - or + / C+ /Xpert+	3
	M - or + / C+ / trace +	0
	M- or + /Culture -	14
	M- or +/Culture -/Xpert+	3
	M- or + /Culture -/ trace +	2
pericardial specimens (21)	Biopsies	4
	M-/C+	0
	M-/C+/Xpert +	0
	M+/C+	0
	M- or +/Culture +	0
	M - or + / C+ /Xpert+	0
	M - or + / C+ / trace +	0
	M- or + /Culture -	4
	M- or +/Culture -/Xpert+	1
	M- or + /Culture -/ trace +	0
	aspirates	17
	M-/C+	0
	M-/C+/Xpert +	0
	M+/C+	0
	M- or +/Culture +	0
	M - or + / C+ /Xpert+	0
	M - or + / C+ / trace +	0
	M- or + /Culture -	17
	M- or +/Culture -/Xpert+	2
	M- or + /Culture -/ trace +	2
peritoneal specimens (n=20)	Biopsies	7
	M-/C+	3
	M-/C+/Xpert +	2
	M+/C+	1
	M- or +/Culture +	4
	M - or + / C+ /Xpert+	3
	M - or + / C+ / trace +	0
	M- or + /Culture -	3
	M- or +/Culture -/Xpert+	2
	M- or + /Culture -/ trace +	2
	aspirates	13
	M-/C+	1
	M-/C+/Xpert +	1
	M+/C+	0
	M- or +/Culture +	1
	M - or + / C+ /Xpert+	1
	M - or + / C+ / trace +	0
	M- or + /Culture -	12
	M- or +/Culture -/Xpert+	2
	M- or + /Culture -/ trace +	2
digestive specimens (n=12)	Biopsies	12
	M-/C+	1
	M-/C+/Xpert +	0
	M+/C+	0
	M- or +/Culture +	1
	M - or + / C+ /Xpert+	0
	M - or + / C+ / trace +	0
	M- or + /Culture -	11
	M- or +/Culture -/Xpert+	1
	M- or + /Culture -/ trace +	1
Cutaneous specimens (n= 19)	Biopsies	19
	M-/C+	1
	M-/C+/Xpert +	1
	M+/C+	1
	M- or +/Culture +	2
	M - or + / C+ /Xpert+	2
	M - or + / C+ / trace +	0
	M- or + /Culture -	17
	M- or +/Culture -/Xpert+	5
	M- or + /Culture -/ trace +	3
genito-urinary specimens (12)	Total	12
	M-/C+	2
	M-/C+/Xpert +	0
	M+/C+	1
	M- or +/Culture +	3
	M - or + / C+ /Xpert+	1
	M - or + / C+ / trace +	0
	M- or + /Culture -	9
	M- or +/Culture -/Xpert+	3
	M- or + /Culture -/ trace +	1
others EP samples (14)	Biopsies	6
	M-/C+	0
	M-/C+/Xpert +	0
	M+/C+	0
	M- or +/Culture +	0
	M - or + / C+ /Xpert+	0
	M - or + / C+ / trace +	0
	M- or + /Culture -	6
	M- or +/Culture -/Xpert+	0
	M- or + /Culture -/ trace +	0
	aspirates/liquides	8
	M-/C+	1
	M-/C+/Xpert +	0
	M+/C+	0
	M- or +/Culture +	1
	M - or + / C+ /Xpert+	0
	M - or + / C+ / trace +	0
	M- or + /Culture -	7
	M- or +/Culture -/Xpert+	0
	M- or + /Culture -/ trace +	0

## Sheet: Feuil2
Lymphnode specimens (n=295)
	Biopsies	204
	M-/C+	26
	M-/C+/Xpert +	21
	M+/C+	16
	M- or +/Culture +	42
	M - or + / C+ /Xpert+	37
	M - or + / C+ / trace +	2
	M- or + /Culture -	162
	M- or +/Culture -/Xpert+	76
	M- or + /Culture -/ trace +	20
	Aspirates	91
	M-/C+	17
	M-/C+/Xpert +	14
	M+/C+	5
	M- or +/Culture +	22			Total	847
	M - or + / C+ /Xpert+	19			M-/C+	142
	M - or + / C+ / trace +	1			M+/ C+ or -	78
	M- or + /Culture -	69			M-/C+/Xpert +	107
	M- or +/Culture -/Xpert+	37			M- or +/Culture +	181
	M- or + /Culture -/ trace +	4			M - or + / C+ /Xpert+	146
Pleural specimens (n=372)	Biopsies	239			M-or + /C+/"trace "	28
	M-/C+	20			M- or + /Culture -	666
	M-/C+/Xpert +	12			M- or +/Culture -/Xpert+	194
	M+/C+	8			M- or + /Culture -/ trace +	74
	M- or +/Culture +	28
	M - or + / C+ /Xpert+	20
	M - or + / C+ / trace +	3
	M- or + /Culture -	211
	M- or +/Culture -/Xpert+	38
	M- or + /Culture -/ trace +	24
	fluids	133
	M-/C+	64
	M-/C+/Xpert +	50
	M+/C+	6
	M- or +/Culture +	70
	M - or + / C+ /Xpert+	56
	M - or + / C+ / trace +	22
	M- or + /Culture -	63
	M- or +/Culture -/Xpert+	18
	M- or + /Culture -/ trace +	10
	CSF	48
Cerebrospinal Fluids (48)	M-/C+	3
	M-/C+/Xpert +	3
	M+/C+	0
	M- or +/Culture +	3
	M - or + / C+ /Xpert+	3
	M - or + / C+ / trace +	0
	M- or + /Culture -	45
	M- or +/Culture -/Xpert+	4
	M- or + /Culture -/ trace +	1
	Biopsies	17
	M-/C+	1
Bones and joints (n=34)	M-/C+/Xpert +	1
	M+/C+	0
	M- or +/Culture +	1
	M - or + / C+ /Xpert+	1
	M - or + / C+ / trace +	0
	M- or + /Culture -	16
	M- or +/Culture -/Xpert+	2
	M- or + /Culture -/ trace +	2
	Aspirates	17
	M-/C+	2
	M-/C+/Xpert +	2
	M+/C+	1
	M- or +/Culture +	3
	M - or + / C+ /Xpert+	3
	M - or + / C+ / trace +	0
	M- or + /Culture -	14
	M- or +/Culture -/Xpert+	3
	M- or + /Culture -/ trace +	2
	Biopsies	4
	M-/C+	0
pericardial specimens (21)	M-/C+/Xpert +	0
	M+/C+	0
	M- or +/Culture +	0
	M - or + / C+ /Xpert+	0
	M - or + / C+ / trace +	0
	M- or + /Culture -	4
	M- or +/Culture -/Xpert+	1
	M- or + /Culture -/ trace +	0
	aspirates	17
	M-/C+	0
	M-/C+/Xpert +	0
	M+/C+	0
	M- or +/Culture +	0
	M - or + / C+ /Xpert+	0
	M - or + / C+ / trace +	0
	M- or + /Culture -	17
	M- or +/Culture -/Xpert+	2
	M- or + /Culture -/ trace +	2
	Biopsies	7
	M-/C+	3
peritoneal specimens (n=20)	M-/C+/Xpert +	2
	M+/C+	1
	M- or +/Culture +	4
	M - or + / C+ /Xpert+	3
	M - or + / C+ / trace +	0
	M- or + /Culture -	3
	M- or +/Culture -/Xpert+	2
	M- or + /Culture -/ trace +	2
	aspirates	13
	M-/C+	1
	M-/C+/Xpert +	1
	M+/C+	0
	M- or +/Culture +	1
	M - or + / C+ /Xpert+	1
	M - or + / C+ / trace +	0
	M- or + /Culture -	12
	M- or +/Culture -/Xpert+	2
	M- or + /Culture -/ trace +	2
	Biopsies	12
	M-/C+	1
digestive specimens (n=12)	M-/C+/Xpert +	0
	M+/C+	0
	M- or +/Culture +	1
	M - or + / C+ /Xpert+	0
	M - or + / C+ / trace +	0
	M- or + /Culture -	11
	M- or +/Culture -/Xpert+	1
	M- or + /Culture -/ trace +	1
	Biopsies	19
	M-/C+	1
Cutaneous specimens (n= 19)	M-/C+/Xpert +	1
	M+/C+	1
	M- or +/Culture +	2
	M - or + / C+ /Xpert+	2
	M - or + / C+ / trace +	0
	M- or + /Culture -	17
	M- or +/Culture -/Xpert+	5
	M- or + /Culture -/ trace +	3
	Total	12
	M-/C+	2
genito-urinary specimens (12)	M-/C+/Xpert +	0
	M+/C+	1
	M- or +/Culture +	3
	M - or + / C+ /Xpert+	1
	M - or + / C+ / trace +	0
	M- or + /Culture -	9
	M- or +/Culture -/Xpert+	3
	M- or + /Culture -/ trace +	1
	Biopsies	6
	M-/C+	0
others EP samples (14)	M-/C+/Xpert +	0
	M+/C+	0
	M- or +/Culture +	0
	M - or + / C+ /Xpert+	0
	M - or + / C+ / trace +	0
	M- or + /Culture -	6
	M- or +/Culture -/Xpert+	0
	M- or + /Culture -/ trace +	0
	aspirates/liquides	8
	M-/C+	1
	M-/C+/Xpert +	0
	M+/C+	0
	M- or +/Culture +	1
	M - or + / C+ /Xpert+	0
	M - or + / C+ / trace +	0
	M- or + /Culture -	7
	M- or +/Culture -/Xpert+	0
	M- or + /Culture -/ trace +	0
